# Supplementary material for: 3-(4-Bromo­phenyl­sulfin­yl)-5-chloro-2,7-dimethyl-1-benzo­furan
Source: Acta Crystallogr Sect E Struct Rep Online. 2013 Apr 17;69(Pt 5):o745. doi: 10.1107/S160053681300994X (PMC3648275; doi:10.1107/S160053681300994X)
Supplement: Supplementary file 1 [file e-69-0o745-sup1.cif]

##############################################################################
#                                                                            #
# This CIF contains the data in a paper accepted for publication in          #
# Acta Crystallographica Section E. It conforms to the requirements of       #
# Notes for Authors for Acta Crystallographica Section E, and has been       #
# peer reviewed under the auspices of the IUCr Commission on Journals.       #
#                                                                            #
# Full details of the Crystallographic Information File format               #
# are given in the paper "The Crystallographic Information File (CIF):       #
# a New Standard Archive File for Crystallography" by S. R. Hall, F. H.      #
# Allen and I. D. Brown [Acta Cryst. (1991), A47, 655-685].                  #
#                                                                            #
# The current version of the core CIF dictionary is obtainable from          #
# ftp://ftp.iucr.org/pub/cif_core.dic.                                       #
#                                                                            #
# Software is freely available for graphical display of the structure(s)     #
# in this CIF. For information consult the CIF software page                 #
# http://www.iucr.org/resources/cif/software.                                #
#                                                                            #
# This file may be used for bona fide research purposes within the           #
# scientific community so long as proper attribution is given to the journal # 
# article from which it was obtained.                                        #
#                                                                            #
##############################################################################
data_global
_audit_creation_method     'form.cif (version 2.0)'
_journal_data_validation_number     ?
_journal_date_recd_electronic     2013-04-03
_journal_date_accepted     2013-04-11
_journal_name_full     'Acta Crystallographica, Section E'
_journal_year     2013
_journal_volume     69
_journal_issue      5
_journal_page_first     o745
_journal_page_last     o745
_journal_paper_category     QO
_journal_paper_doi     10.1107/S160053681300994X
_journal_coeditor_code     AA2089
_publ_contact_author_name     'Prof. Uk Lee'
_publ_contact_author_address
;
 Department of Chemistry, Pukyong National University, 599-1 Daeyeon 3-dong
 Nam-gu, Busan 608-737, Republic of Korea
;
_publ_contact_author_email     'uklee@pknu.ac.kr'
_publ_contact_author_fax     '+82-51-629-5583'
_publ_contact_author_phone     '+82-51-629-5596'
_publ_section_title
;
3-(4-Bromophenylsulfinyl)-5-chloro-2,7-dimethyl-1-benzofuran
;
loop_
    _publ_author_name
    _publ_author_address
    'Choi, Hong Dae'
;
 Department of Chemistry, Dongeui University, San 24 Kaya-dong
 Busanjin-gu, Busan 614-714, Republic of Korea
;
    'Seo, Pil Ja'
;
 Department of Chemistry, Dongeui University, San 24 Kaya-dong
 Busanjin-gu, Busan 614-714, Republic of Korea
;
    'Lee, Uk'
;
 Department of Chemistry, Pukyong National University,
 599-1 Daeyeon 3-dong
 Nam-gu, Busan 608-737, Republic of Korea
;
_publ_section_synopsis     .
data_I
_chemical_name_systematic
;
3-(4-Bromophenylsulfinyl)-5-chloro-2,7-dimethyl-1-benzofuran
;
_chemical_name_common     ?
_chemical_formula_moiety     'C16 H12 Br Cl O2 S'
_chemical_formula_sum     'C16 H12 Br Cl O2 S'
_chemical_formula_iupac     'C16 H12 Br Cl O2 S'
_chemical_formula_weight     383.68
_chemical_melting_point_gt     442
_chemical_melting_point_lt     443
_symmetry_cell_setting     triclinic
_symmetry_space_group_name_H-M     'P -1'
_symmetry_space_group_name_Hall     '-P 1'
loop_
    _symmetry_equiv_pos_as_xyz
    'x, y, z'
    '-x, -y, -z'
_cell_length_a     6.1266(3)
_cell_length_b     10.0247(5)
_cell_length_c     12.6630(7)
_cell_angle_alpha     84.749(3)
_cell_angle_beta     79.235(2)
_cell_angle_gamma     86.443(3)
_cell_volume     760.03(7)
_cell_formula_units_Z     2
_cell_measurement_reflns_used     6958
_cell_measurement_theta_min     2.51
_cell_measurement_theta_max     28.46
_cell_measurement_temperature     173(2)
_exptl_crystal_description     'block'
_exptl_crystal_colour     'colourless'
_exptl_crystal_size_max     0.33
_exptl_crystal_size_mid     0.23
_exptl_crystal_size_min     0.16
_exptl_crystal_density_diffrn     1.677
_exptl_crystal_density_meas     ?
_exptl_crystal_density_method     'not measured'
_exptl_crystal_F_000     384
_exptl_absorpt_coefficient_mu     3.017
_exptl_absorpt_correction_type     multi-scan
_exptl_absorpt_process_details     '(<i>SADABS</i>; Bruker, 2009)'
_exptl_absorpt_correction_T_min     0.5057
_exptl_absorpt_correction_T_max     0.7457
_exptl_special_details
;
;
_diffrn_ambient_temperature     173(2)
_diffrn_radiation_type     MoK\a
_diffrn_radiation_wavelength     0.71073
_diffrn_radiation_source     'rotating anode'
_diffrn_radiation_monochromator     'graphite multilayer'
_diffrn_measurement_device_type     'Bruker SMART APEXII CCD'
_diffrn_measurement_method     '\f and \w scans'
_diffrn_detector_area_resol_mean     10.0
_diffrn_reflns_number     13853
_diffrn_reflns_av_R_equivalents     0.0411
_diffrn_reflns_av_sigmaI/netI     0.0365
_diffrn_reflns_theta_min     1.64
_diffrn_reflns_theta_max     28.49
_diffrn_reflns_theta_full     28.49
_diffrn_measured_fraction_theta_max     0.984
_diffrn_measured_fraction_theta_full     0.984
_diffrn_reflns_limit_h_min     -8
_diffrn_reflns_limit_h_max     8
_diffrn_reflns_limit_k_min     -13
_diffrn_reflns_limit_k_max     13
_diffrn_reflns_limit_l_min     -16
_diffrn_reflns_limit_l_max     16
_diffrn_standards_number     0
_diffrn_standards_interval_count     ?
_diffrn_standards_interval_time     ?
_diffrn_standards_decay_%     ?
_refine_special_details
;
 Refinement of F^2^ against ALL reflections.  The weighted R-factor wR and
 goodness of fit S are based on F^2^, conventional R-factors R are based
 on F, with F set to zero for negative F^2^. The threshold expression of
 F^2^ > 2sigma(F^2^) is used only for calculating R-factors(gt) etc. and is
 not relevant to the choice of reflections for refinement.  R-factors based
 on F^2^ are statistically about twice as large as those based on F, and R-
 factors based on ALL data will be even larger.
;
_reflns_number_total     3794
_reflns_number_gt     3209
_reflns_threshold_expression     I>2\s(I)
_refine_ls_structure_factor_coef     Fsqd
_refine_ls_matrix_type     full
_refine_ls_R_factor_all     0.0394
_refine_ls_R_factor_gt     0.0305
_refine_ls_wR_factor_gt     0.0776
_refine_ls_wR_factor_ref     0.0818
_refine_ls_goodness_of_fit_ref     1.045
_refine_ls_restrained_S_all     1.045
_refine_ls_number_reflns     3794
_refine_ls_number_parameters     192
_refine_ls_number_restraints     0
_refine_ls_hydrogen_treatment     constr
_refine_ls_weighting_scheme     calc
_refine_ls_weighting_details
         'calc w=1/[\s^2^(Fo^2^)+(0.0396P)^2^+0.2147P] where P=(Fo^2^+2Fc^2^)/3'
_atom_sites_solution_hydrogens     difmap
_atom_sites_solution_primary     direct
_atom_sites_solution_secondary     difmap
_refine_ls_shift/su_max     0.002
_refine_ls_shift/su_mean     0.000
_refine_diff_density_max     0.379
_refine_diff_density_min     -0.715
_refine_ls_extinction_method     none
_refine_ls_extinction_coef     ?
loop_
    _atom_type_symbol
    _atom_type_description
    _atom_type_scat_dispersion_real
    _atom_type_scat_dispersion_imag
    _atom_type_scat_source
    'C' 'C' 0.0033 0.0016
                         'International Tables Vol C Tables 4.2.6.8 and 6.1.1.4'
    'H' 'H' 0.0000 0.0000
                         'International Tables Vol C Tables 4.2.6.8 and 6.1.1.4'
    'O' 'O' 0.0106 0.0060
                         'International Tables Vol C Tables 4.2.6.8 and 6.1.1.4'
    'S' 'S' 0.1246 0.1234
                         'International Tables Vol C Tables 4.2.6.8 and 6.1.1.4'
    'Cl' 'Cl' 0.1484 0.1585
                         'International Tables Vol C Tables 4.2.6.8 and 6.1.1.4'
    'Br' 'Br' -0.2901 2.4595
                         'International Tables Vol C Tables 4.2.6.8 and 6.1.1.4'
_computing_data_collection     '<i>APEX2</i> (Bruker, 2009)'
_computing_cell_refinement     '<i>SAINT</i> (Bruker, 2009)'
_computing_data_reduction     '<i>SAINT</i> (Bruker, 2009)'
_computing_structure_solution     '<i>SHELXS97</i> (Sheldrick, 2008)'
_computing_structure_refinement     '<i>SHELXL97</i> (Sheldrick, 2008)'
_computing_molecular_graphics
;
<i>ORTEP-3</i> for Windows (Farrugia, 2012) and
<i>DIAMOND</i> (Brandenburg, 1998)
;
_computing_publication_material     '<i>SHELXL97</i> (Sheldrick, 2008)'
loop_
    _atom_site_type_symbol
    _atom_site_label
    _atom_site_fract_x
    _atom_site_fract_y
    _atom_site_fract_z
    _atom_site_U_iso_or_equiv
    _atom_site_adp_type
    _atom_site_calc_flag
    _atom_site_refinement_flags
    _atom_site_occupancy
    _atom_site_symmetry_multiplicity
    _atom_site_disorder_assembly
    _atom_site_disorder_group
    Br Br1 0.60695(4) 0.00462(2) 0.662469(16) 0.03820(9) Uani d . 1 2 . .
    Cl Cl1 -0.07539(9) 0.08106(6) 0.16204(5) 0.03950(14) Uani d . 1 2 . .
    S S1 0.38584(8) 0.50904(4) 0.34160(3) 0.02363(11) Uani d . 1 2 . .
    O O1 0.7066(2) 0.40065(13) 0.06063(10) 0.0251(3) Uani d . 1 2 . .
    O O2 0.1390(2) 0.52341(15) 0.35333(11) 0.0326(3) Uani d . 1 2 . .
    C C1 0.4874(3) 0.43659(18) 0.21924(14) 0.0226(4) Uani d . 1 2 . .
    C C2 0.3886(3) 0.33547(18) 0.17248(14) 0.0218(4) Uani d . 1 2 . .
    C C3 0.1985(3) 0.26119(19) 0.20141(15) 0.0253(4) Uani d . 1 2 . .
    H H3 0.0981 0.2709 0.2674 0.030 Uiso calc R 1 2 . .
    C C4 0.1635(3) 0.17304(19) 0.12968(16) 0.0266(4) Uani d . 1 2 . .
    C C5 0.3103(3) 0.15431(19) 0.03288(15) 0.0288(4) Uani d . 1 2 . .
    H H5 0.2794 0.0908 -0.0130 0.035 Uiso calc R 1 2 . .
    C C6 0.5011(3) 0.22733(19) 0.00283(14) 0.0266(4) Uani d . 1 2 . .
    C C7 0.5301(3) 0.31709(18) 0.07481(14) 0.0228(4) Uani d . 1 2 . .
    C C8 0.6746(3) 0.47297(19) 0.14948(14) 0.0235(4) Uani d . 1 2 . .
    C C9 0.6643(4) 0.2110(2) -0.10013(16) 0.0366(5) Uani d . 1 2 . .
    H H9A 0.6792 0.2976 -0.1429 0.055 Uiso calc R 1 2 . .
    H H9B 0.6108 0.1458 -0.1414 0.055 Uiso calc R 1 2 . .
    H H9C 0.8092 0.1791 -0.0832 0.055 Uiso calc R 1 2 . .
    C C10 0.8461(3) 0.5696(2) 0.15219(16) 0.0301(4) Uani d . 1 2 . .
    H H10A 0.7906 0.6308 0.2083 0.045 Uiso calc R 1 2 . .
    H H10B 0.8800 0.6211 0.0820 0.045 Uiso calc R 1 2 . .
    H H10C 0.9813 0.5208 0.1681 0.045 Uiso calc R 1 2 . .
    C C11 0.4447(3) 0.36641(18) 0.43057(14) 0.0219(4) Uani d . 1 2 . .
    C C12 0.2744(3) 0.3133(2) 0.50722(15) 0.0258(4) Uani d . 1 2 . .
    H H12 0.1267 0.3504 0.5121 0.031 Uiso calc R 1 2 . .
    C C13 0.3225(3) 0.2049(2) 0.57709(15) 0.0290(4) Uani d . 1 2 . .
    H H13 0.2075 0.1662 0.6297 0.035 Uiso calc R 1 2 . .
    C C14 0.5385(4) 0.15413(19) 0.56925(15) 0.0267(4) Uani d . 1 2 . .
    C C15 0.7110(3) 0.2096(2) 0.49468(16) 0.0292(4) Uani d . 1 2 . .
    H H15 0.8592 0.1738 0.4912 0.035 Uiso calc R 1 2 . .
    C C16 0.6637(3) 0.3177(2) 0.42569(16) 0.0285(4) Uani d . 1 2 . .
    H H16 0.7799 0.3585 0.3752 0.034 Uiso calc R 1 2 . .
loop_
    _atom_site_aniso_label
    _atom_site_aniso_U_11
    _atom_site_aniso_U_22
    _atom_site_aniso_U_33
    _atom_site_aniso_U_12
    _atom_site_aniso_U_13
    _atom_site_aniso_U_23
    Br1 0.05595(17) 0.03092(13) 0.03054(13) -0.00131(10) -0.01697(10) 0.00087(8)
    Cl1 0.0293(3) 0.0376(3) 0.0541(3) -0.0073(2) -0.0115(2) -0.0046(2)
    S1 0.0255(2) 0.0252(2) 0.0202(2) 0.00279(19) -0.00371(18) -0.00560(17)
    O1 0.0249(7) 0.0283(7) 0.0209(6) -0.0009(6) -0.0012(5) -0.0026(5)
    O2 0.0245(7) 0.0433(8) 0.0296(7) 0.0106(6) -0.0056(6) -0.0079(6)
    C1 0.0237(9) 0.0257(9) 0.0181(8) 0.0025(8) -0.0034(7) -0.0038(7)
    C2 0.0227(9) 0.0225(8) 0.0201(8) 0.0033(7) -0.0050(7) -0.0013(7)
    C3 0.0214(9) 0.0266(9) 0.0266(9) 0.0029(8) -0.0026(7) -0.0012(7)
    C4 0.0249(10) 0.0228(9) 0.0336(10) -0.0008(8) -0.0105(8) -0.0002(7)
    C5 0.0364(11) 0.0251(9) 0.0278(9) 0.0004(8) -0.0127(8) -0.0051(7)
    C6 0.0330(11) 0.0259(9) 0.0212(9) 0.0044(8) -0.0069(8) -0.0029(7)
    C7 0.0229(9) 0.0240(9) 0.0211(8) 0.0010(7) -0.0047(7) -0.0002(7)
    C8 0.0247(9) 0.0253(9) 0.0202(8) 0.0013(8) -0.0045(7) -0.0014(7)
    C9 0.0482(14) 0.0354(11) 0.0245(10) -0.0002(10) 0.0000(9) -0.0088(8)
    C10 0.0284(10) 0.0311(10) 0.0305(10) -0.0049(9) -0.0046(8) -0.0003(8)
    C11 0.0229(9) 0.0257(9) 0.0178(8) -0.0010(7) -0.0040(7) -0.0051(7)
    C12 0.0193(9) 0.0328(10) 0.0255(9) -0.0011(8) -0.0021(7) -0.0075(8)
    C13 0.0301(11) 0.0334(10) 0.0232(9) -0.0079(9) -0.0012(8) -0.0032(8)
    C14 0.0357(11) 0.0247(9) 0.0220(9) -0.0024(8) -0.0097(8) -0.0036(7)
    C15 0.0234(10) 0.0351(10) 0.0296(10) 0.0038(8) -0.0073(8) -0.0044(8)
    C16 0.0218(9) 0.0355(11) 0.0263(9) 0.0015(8) -0.0010(8) -0.0014(8)
_geom_special_details
;
 All esds (except the esd in the dihedral angle between two l.s. planes)
 are estimated using the full covariance matrix.  The cell esds are taken
 into account individually in the estimation of esds in distances, angles
 and torsion angles; correlations between esds in cell parameters are only
 used when they are defined by crystal symmetry.  An approximate (isotropic)
 treatment of cell esds is used for estimating esds involving l.s. planes.
;
loop_
    _geom_bond_atom_site_label_1
    _geom_bond_atom_site_label_2
    _geom_bond_site_symmetry_2
    _geom_bond_distance
    _geom_bond_publ_flag
    Br1 C14 . 1.8972(19) ?
    Cl1 C4 . 1.742(2) ?
    S1 O2 . 1.4907(15) ?
    S1 C1 . 1.7622(17) ?
    S1 C11 . 1.7990(19) ?
    O1 C8 . 1.371(2) ?
    O1 C7 . 1.384(2) ?
    C1 C8 . 1.358(3) ?
    C1 C2 . 1.437(3) ?
    C2 C7 . 1.392(2) ?
    C2 C3 . 1.394(3) ?
    C3 C4 . 1.377(3) ?
    C3 H3 . 0.9500 ?
    C4 C5 . 1.399(3) ?
    C5 C6 . 1.391(3) ?
    C5 H5 . 0.9500 ?
    C6 C7 . 1.379(3) ?
    C6 C9 . 1.503(3) ?
    C8 C10 . 1.480(3) ?
    C9 H9A . 0.9800 ?
    C9 H9B . 0.9800 ?
    C9 H9C . 0.9800 ?
    C10 H10A . 0.9800 ?
    C10 H10B . 0.9800 ?
    C10 H10C . 0.9800 ?
    C11 C12 . 1.382(3) ?
    C11 C16 . 1.392(3) ?
    C12 C13 . 1.390(3) ?
    C12 H12 . 0.9500 ?
    C13 C14 . 1.377(3) ?
    C13 H13 . 0.9500 ?
    C14 C15 . 1.386(3) ?
    C15 C16 . 1.380(3) ?
    C15 H15 . 0.9500 ?
    C16 H16 . 0.9500 ?
loop_
    _geom_angle_atom_site_label_1
    _geom_angle_atom_site_label_2
    _geom_angle_atom_site_label_3
    _geom_angle_site_symmetry_1
    _geom_angle_site_symmetry_3
    _geom_angle
    _geom_angle_publ_flag
    O2 S1 C1 . . 107.21(9) ?
    O2 S1 C11 . . 106.44(9) ?
    C1 S1 C11 . . 97.25(8) ?
    C8 O1 C7 . . 106.52(13) ?
    C8 C1 C2 . . 107.65(16) ?
    C8 C1 S1 . . 124.42(15) ?
    C2 C1 S1 . . 127.88(14) ?
    C7 C2 C3 . . 119.18(18) ?
    C7 C2 C1 . . 104.93(17) ?
    C3 C2 C1 . . 135.88(17) ?
    C4 C3 C2 . . 116.76(17) ?
    C4 C3 H3 . . 121.6 ?
    C2 C3 H3 . . 121.6 ?
    C3 C4 C5 . . 123.07(18) ?
    C3 C4 Cl1 . . 117.96(15) ?
    C5 C4 Cl1 . . 118.97(16) ?
    C6 C5 C4 . . 120.94(18) ?
    C6 C5 H5 . . 119.5 ?
    C4 C5 H5 . . 119.5 ?
    C7 C6 C5 . . 114.94(16) ?
    C7 C6 C9 . . 121.98(19) ?
    C5 C6 C9 . . 123.08(18) ?
    C6 C7 O1 . . 124.64(16) ?
    C6 C7 C2 . . 125.08(19) ?
    O1 C7 C2 . . 110.28(16) ?
    C1 C8 O1 . . 110.62(17) ?
    C1 C8 C10 . . 133.30(17) ?
    O1 C8 C10 . . 116.07(16) ?
    C6 C9 H9A . . 109.5 ?
    C6 C9 H9B . . 109.5 ?
    H9A C9 H9B . . 109.5 ?
    C6 C9 H9C . . 109.5 ?
    H9A C9 H9C . . 109.5 ?
    H9B C9 H9C . . 109.5 ?
    C8 C10 H10A . . 109.5 ?
    C8 C10 H10B . . 109.5 ?
    H10A C10 H10B . . 109.5 ?
    C8 C10 H10C . . 109.5 ?
    H10A C10 H10C . . 109.5 ?
    H10B C10 H10C . . 109.5 ?
    C12 C11 C16 . . 121.24(18) ?
    C12 C11 S1 . . 119.47(14) ?
    C16 C11 S1 . . 119.13(14) ?
    C11 C12 C13 . . 119.01(18) ?
    C11 C12 H12 . . 120.5 ?
    C13 C12 H12 . . 120.5 ?
    C14 C13 C12 . . 119.35(18) ?
    C14 C13 H13 . . 120.3 ?
    C12 C13 H13 . . 120.3 ?
    C13 C14 C15 . . 121.87(18) ?
    C13 C14 Br1 . . 120.01(15) ?
    C15 C14 Br1 . . 118.11(15) ?
    C16 C15 C14 . . 118.83(18) ?
    C16 C15 H15 . . 120.6 ?
    C14 C15 H15 . . 120.6 ?
    C15 C16 C11 . . 119.59(18) ?
    C15 C16 H16 . . 120.2 ?
    C11 C16 H16 . . 120.2 ?
loop_
    _geom_torsion_atom_site_label_1
    _geom_torsion_atom_site_label_2
    _geom_torsion_atom_site_label_3
    _geom_torsion_atom_site_label_4
    _geom_torsion_site_symmetry_1
    _geom_torsion_site_symmetry_2
    _geom_torsion_site_symmetry_3
    _geom_torsion_site_symmetry_4
    _geom_torsion
    _geom_torsion_publ_flag
    O2 S1 C1 C8 . . . . 140.11(16) ?
    C11 S1 C1 C8 . . . . -110.13(17) ?
    O2 S1 C1 C2 . . . . -37.03(19) ?
    C11 S1 C1 C2 . . . . 72.73(18) ?
    C8 C1 C2 C7 . . . . 0.5(2) ?
    S1 C1 C2 C7 . . . . 178.04(14) ?
    C8 C1 C2 C3 . . . . -178.6(2) ?
    S1 C1 C2 C3 . . . . -1.1(3) ?
    C7 C2 C3 C4 . . . . -0.1(3) ?
    C1 C2 C3 C4 . . . . 179.0(2) ?
    C2 C3 C4 C5 . . . . 1.3(3) ?
    C2 C3 C4 Cl1 . . . . -178.72(14) ?
    C3 C4 C5 C6 . . . . -1.2(3) ?
    Cl1 C4 C5 C6 . . . . 178.83(14) ?
    C4 C5 C6 C7 . . . . -0.2(3) ?
    C4 C5 C6 C9 . . . . 179.95(19) ?
    C5 C6 C7 O1 . . . . -179.37(16) ?
    C9 C6 C7 O1 . . . . 0.5(3) ?
    C5 C6 C7 C2 . . . . 1.6(3) ?
    C9 C6 C7 C2 . . . . -178.61(18) ?
    C8 O1 C7 C6 . . . . -179.79(18) ?
    C8 O1 C7 C2 . . . . -0.60(19) ?
    C3 C2 C7 C6 . . . . -1.5(3) ?
    C1 C2 C7 C6 . . . . 179.24(18) ?
    C3 C2 C7 O1 . . . . 179.36(15) ?
    C1 C2 C7 O1 . . . . 0.1(2) ?
    C2 C1 C8 O1 . . . . -0.9(2) ?
    S1 C1 C8 O1 . . . . -178.55(13) ?
    C2 C1 C8 C10 . . . . -179.3(2) ?
    S1 C1 C8 C10 . . . . 3.1(3) ?
    C7 O1 C8 C1 . . . . 0.9(2) ?
    C7 O1 C8 C10 . . . . 179.63(16) ?
    O2 S1 C11 C12 . . . . -13.18(18) ?
    C1 S1 C11 C12 . . . . -123.58(16) ?
    O2 S1 C11 C16 . . . . 171.25(15) ?
    C1 S1 C11 C16 . . . . 60.86(17) ?
    C16 C11 C12 C13 . . . . -3.2(3) ?
    S1 C11 C12 C13 . . . . -178.65(15) ?
    C11 C12 C13 C14 . . . . 0.8(3) ?
    C12 C13 C14 C15 . . . . 1.2(3) ?
    C12 C13 C14 Br1 . . . . -179.12(15) ?
    C13 C14 C15 C16 . . . . -0.8(3) ?
    Br1 C14 C15 C16 . . . . 179.46(15) ?
    C14 C15 C16 C11 . . . . -1.5(3) ?
    C12 C11 C16 C15 . . . . 3.5(3) ?
    S1 C11 C16 C15 . . . . 179.03(15) ?
loop_
    _geom_hbond_atom_site_label_D
    _geom_hbond_atom_site_label_H
    _geom_hbond_atom_site_label_A
    _geom_hbond_site_symmetry_A
    _geom_hbond_distance_DH
    _geom_hbond_distance_HA
    _geom_hbond_distance_DA
    _geom_hbond_angle_DHA
    C12 H12 O2 2_566 0.95 2.50 3.249(2) 135.6
_iucr_refine_instructions_details
;
TITL 1174 IN P-1
CELL  0.71073  6.12660 10.02470 12.66300 84.74900 79.23500 86.44300
ZERR 2  0.00030  0.00050  0.00070  0.00300  0.00200  0.00300
LATT 1
SFAC C H O S CL BR
UNIT 32 24 4 2 2 2
TEMP -100
L.S. 15
ACTA
EQIV $1 -x, 1-y, 1-z
HTAB C12 O2_$1
CONF
BOND $H
MPLA 9 C1 C2 C3 C4 C5 C6 C7 O1 C8
MPLA 6 C11 C12 C13 C14 C15 C16
BOND
FMAP 2
PLAN 20
SIZE 0.160 0.230 0.330
WGHT    0.039600    0.214700
FVAR       0.18344
BR1   6    0.606949    0.004615    0.662469    11.00000    0.05595    0.03092 =
         0.03054    0.00087   -0.01697   -0.00131
CL1   5   -0.075394    0.081059    0.162041    11.00000    0.02926    0.03757 =
         0.05410   -0.00458   -0.01155   -0.00729
S1    4    0.385844    0.509039    0.341600    11.00000    0.02551    0.02521 =
         0.02019   -0.00560   -0.00371    0.00279
O1    3    0.706613    0.400652    0.060628    11.00000    0.02490    0.02825 =
         0.02094   -0.00261   -0.00119   -0.00088
O2    3    0.139037    0.523410    0.353334    11.00000    0.02452    0.04332 =
         0.02964   -0.00793   -0.00557    0.01061
C1    1    0.487384    0.436588    0.219237    11.00000    0.02373    0.02575 =
         0.01805   -0.00380   -0.00344    0.00245
C2    1    0.388559    0.335473    0.172477    11.00000    0.02270    0.02251 =
         0.02013   -0.00133   -0.00500    0.00326
C3    1    0.198539    0.261190    0.201415    11.00000    0.02140    0.02658 =
         0.02655   -0.00123   -0.00263    0.00291
AFIX  43
H3    2    0.098071    0.270908    0.267434    11.00000   -1.20000
AFIX   0
C4    1    0.163501    0.173039    0.129675    11.00000    0.02488    0.02282 =
         0.03359   -0.00020   -0.01050   -0.00082
C5    1    0.310348    0.154308    0.032876    11.00000    0.03644    0.02509 =
         0.02784   -0.00506   -0.01265    0.00041
AFIX  43
H5    2    0.279399    0.090809   -0.013004    11.00000   -1.20000
AFIX   0
C6    1    0.501060    0.227334    0.002833    11.00000    0.03297    0.02589 =
         0.02122   -0.00290   -0.00689    0.00439
C7    1    0.530077    0.317091    0.074813    11.00000    0.02295    0.02399 =
         0.02108   -0.00015   -0.00473    0.00099
C8    1    0.674561    0.472966    0.149477    11.00000    0.02470    0.02531 =
         0.02024   -0.00143   -0.00452    0.00125
C9    1    0.664254    0.211040   -0.100129    11.00000    0.04819    0.03537 =
         0.02454   -0.00878    0.00004   -0.00023
AFIX 137
H9A   2    0.679242    0.297590   -0.142947    11.00000   -1.50000
H9B   2    0.610752    0.145844   -0.141375    11.00000   -1.50000
H9C   2    0.809198    0.179058   -0.083213    11.00000   -1.50000
AFIX   0
C10   1    0.846096    0.569551    0.152192    11.00000    0.02844    0.03110 =
         0.03045   -0.00027   -0.00462   -0.00493
AFIX 137
H10A  2    0.790606    0.630804    0.208258    11.00000   -1.50000
H10B  2    0.879977    0.621055    0.081984    11.00000   -1.50000
H10C  2    0.981324    0.520771    0.168131    11.00000   -1.50000
AFIX   0
C11   1    0.444676    0.366413    0.430571    11.00000    0.02286    0.02570 =
         0.01777   -0.00505   -0.00400   -0.00095
C12   1    0.274411    0.313326    0.507222    11.00000    0.01931    0.03275 =
         0.02554   -0.00745   -0.00213   -0.00114
AFIX  43
H12   2    0.126685    0.350378    0.512106    11.00000   -1.20000
AFIX   0
C13   1    0.322518    0.204873    0.577092    11.00000    0.03015    0.03336 =
         0.02319   -0.00323   -0.00119   -0.00792
AFIX  43
H13   2    0.207508    0.166164    0.629730    11.00000   -1.20000
AFIX   0
C14   1    0.538461    0.154130    0.569245    11.00000    0.03570    0.02473 =
         0.02198   -0.00365   -0.00968   -0.00244
C15   1    0.711004    0.209582    0.494682    11.00000    0.02340    0.03514 =
         0.02963   -0.00444   -0.00734    0.00379
AFIX  43
H15   2    0.859205    0.173792    0.491159    11.00000   -1.20000
AFIX   0
C16   1    0.663706    0.317657    0.425686    11.00000    0.02177    0.03554 =
         0.02631   -0.00136   -0.00101    0.00150
AFIX  43
H16   2    0.779941    0.358537    0.375156    11.00000   -1.20000
HKLF 4
REM  1174 IN P-1
REM R1 =  0.0305 for   3209 Fo > 4sig(Fo)  and  0.0394 for all   3794 data
REM    192 parameters refined using      0 restraints
END
WGHT      0.0396      0.2147
REM Highest difference peak  0.379,  deepest hole -0.715,  1-sigma level  0.078
Q1    1   0.6149 -0.0703  0.6849  11.00000  0.05    0.38
Q2    1   0.4176  0.4269  0.3916  11.00000  0.05    0.37
Q3    1   0.6020  0.0897  0.6375  11.00000  0.05    0.37
Q4    1   0.4490  0.0205  0.6804  11.00000  0.05    0.31
Q5    1   0.4501  0.4679  0.2702  11.00000  0.05    0.30
Q6    1   0.2364  0.1800  0.0788  11.00000  0.05    0.30
Q7    1   0.5358  0.0405  0.7189  11.00000  0.05    0.29
Q8    1   0.6191  0.4392  0.2007  11.00000  0.05    0.29
Q9    1   0.6889  0.2750  0.4801  11.00000  0.05    0.27
Q10   1   0.6207  0.2048  0.5373  11.00000  0.05    0.26
Q11   1   0.1630  0.2375  0.1544  11.00000  0.05    0.25
Q12   1   0.2477  0.2342  0.3549  11.00000  0.05    0.25
Q13   1   0.5521  0.4795  0.1798  11.00000  0.05    0.24
Q14   1   0.0790  0.4777  0.3420  11.00000  0.05    0.23
Q15   1   0.5794  0.2193 -0.0424  11.00000  0.05    0.23
Q16   1   0.8705  0.0569  0.3881  11.00000  0.05    0.23
Q17   1   0.3945  0.2029  0.0162  11.00000  0.05    0.23
Q18   1   0.2455  0.5058  0.3493  11.00000  0.05    0.22
Q19   1  -0.0628 -0.0038  0.1887  11.00000  0.05    0.22
Q20   1  -0.1005  0.1801  0.1428  11.00000  0.05    0.22
;
