# Supplementary material for: 3-(4-Bromo­phenyl­sulfin­yl)-5-chloro-2,7-dimethyl-1-benzo­furan
Source: Acta Crystallogr Sect E Struct Rep Online. 2013 Apr 17;69(Pt 5):o745. doi: 10.1107/S160053681300994X (PMC3648275; doi:10.1107/S160053681300994X)
Supplement: Supplementary file 2 [file e-69-0o745-Isup2.hkl]

# 
# h,k,l, Fc-squared, Fo-squared, sigma(Fo-squared) and status flag 
# 
data_I
_shelx_title ' 1174 IN P-1' 
_shelx_refln_list_code          4 
_shelx_F_calc_maximum      185.64 
_exptl_crystal_F_000       384.00 
_reflns_d_resolution_high  0.7451 
 
loop_ 
 _symmetry_equiv_pos_as_xyz 
 'x, y, z' 
 '-x, -y, -z' 
 
_cell_length_a     6.1266 
_cell_length_b    10.0247 
_cell_length_c    12.6630 
_cell_angle_alpha  84.749 
_cell_angle_beta   79.235 
_cell_angle_gamma  86.443 
 
_shelx_F_squared_multiplier     1.000 
 
loop_ 
 _refln_index_h 
 _refln_index_k 
 _refln_index_l 
 _refln_F_squared_calc 
 _refln_F_squared_meas 
 _refln_F_squared_sigma 
 _refln_observed_status 
   1   0   0    11160.71     9872.77    232.11 o 
   2   0   0        1.60        5.29      0.43 o 
   3   0   0      566.84      523.89     14.56 o 
   4   0   0     1740.56     1767.28     42.87 o 
   5   0   0       11.16       14.18      2.65 o 
   6   0   0       13.82       22.38      3.05 o 
   7   0   0       10.63        6.39      3.34 o 
   8   0   0        0.18        2.53      4.36 o 
  -8   1   0        3.25        1.49     10.40 o 
  -7   1   0       45.34       48.98      5.02 o 
  -6   1   0      133.99      140.92      7.41 o 
  -5   1   0        6.81        6.44      1.71 o 
  -4   1   0      717.70      724.27     20.07 o 
  -3   1   0       25.86       33.18      1.47 o 
  -2   1   0     1132.76     1160.11     23.29 o 
  -1   1   0       67.04       67.18      1.72 o 
   0   1   0       37.19       36.23      1.08 o 
   1   1   0       20.09       26.90      0.96 o 
   2   1   0      138.16      122.78      3.60 o 
   3   1   0      724.70      780.39     19.43 o 
   4   1   0       23.83       27.67      2.30 o 
   5   1   0      166.28      172.73      6.29 o 
   6   1   0      314.13      334.78     13.22 o 
   7   1   0       32.75       34.72      4.21 o 
   8   1   0      111.25      126.63      8.39 o 
  -7   2   0        8.24        5.16      4.03 o 
  -6   2   0      337.03      339.87     16.71 o 
  -5   2   0      105.32      107.13      7.47 o 
  -4   2   0     1836.55     1823.10     37.03 o 
  -3   2   0       89.85      125.06      2.91 o 
  -2   2   0      186.99      238.14      7.77 o 
  -1   2   0      550.49      510.38     11.78 o 
   0   2   0     3370.37     3280.85     56.52 o 
   1   2   0      425.03      399.39      8.23 o 
   2   2   0     2331.17     2393.18     57.56 o 
   3   2   0     2406.67     2491.01     51.22 o 
   4   2   0     2511.23     2589.51     52.81 o 
   5   2   0     1496.25     1608.82     40.27 o 
   6   2   0      174.84      208.44      9.33 o 
   7   2   0       55.05       51.84      7.53 o 
   8   2   0       28.34       35.75      9.28 o 
  -7   3   0        6.27        1.55      8.17 o 
  -6   3   0      365.99      326.49     21.10 o 
  -5   3   0      101.12       99.44      4.19 o 
  -4   3   0      348.14      345.92      8.38 o 
  -3   3   0        1.29        3.19      0.91 o 
  -2   3   0       11.77       15.38      1.05 o 
  -1   3   0     3371.67     3457.67     61.63 o 
   0   3   0       88.25       85.19      2.21 o 
   1   3   0       86.30       87.18      2.19 o 
   2   3   0      846.62      883.28     18.36 o 
   3   3   0      583.11      554.64     15.94 o 
   4   3   0       97.53      109.30      3.34 o 
   5   3   0      408.42      413.55     14.79 o 
   6   3   0       66.18       69.75      5.58 o 
   7   3   0       10.80        7.36      6.24 o 
  -7   4   0       75.91       74.27     13.67 o 
  -6   4   0       14.19       10.54      5.39 o 
  -5   4   0      563.24      489.54     19.35 o 
  -4   4   0     1278.44     1193.72     33.71 o 
  -3   4   0        1.14       -0.82      1.07 o 
  -2   4   0      261.14      280.41      6.75 o 
  -1   4   0     2011.30     1972.46     41.53 o 
   0   4   0     3272.84     3210.58     58.84 o 
   1   4   0     2412.07     2312.41     39.34 o 
   2   4   0      564.01      576.10     12.17 o 
   3   4   0     1385.91     1383.99     26.77 o 
   4   4   0      770.70      790.75     22.54 o 
   5   4   0      795.79      805.96     26.70 o 
   6   4   0        1.43       -1.16      3.68 o 
   7   4   0        8.21        9.67      5.05 o 
  -7   5   0      152.30      123.68     13.97 o 
  -6   5   0        6.60        3.43      3.28 o 
  -5   5   0       72.01       81.90      5.74 o 
  -4   5   0      101.91      105.24      6.39 o 
  -3   5   0       84.53       90.43      3.64 o 
  -2   5   0        9.52       22.37      1.58 o 
  -1   5   0     3577.30     3586.88     65.49 o 
   0   5   0      553.30      562.49     11.19 o 
   1   5   0      277.45      269.99      5.32 o 
   2   5   0      235.22      245.79      7.14 o 
   3   5   0      407.61      378.24     12.01 o 
   4   5   0       60.77       49.92      3.54 o 
   5   5   0       47.17       55.45      5.42 o 
   6   5   0       68.55       59.70      5.28 o 
   7   5   0       14.11       10.06      6.74 o 
  -7   6   0       41.53       39.53     14.27 o 
  -6   6   0        7.05        4.00      3.81 o 
  -5   6   0      411.81      406.27     16.15 o 
  -4   6   0     1301.14     1236.49     41.55 o 
  -3   6   0      862.08      809.30     23.57 o 
  -2   6   0        2.93        2.78      1.59 o 
  -1   6   0     3613.26     3635.65     66.53 o 
   0   6   0     2814.11     2811.86     51.73 o 
   1   6   0     2946.29     2920.94     48.63 o 
   2   6   0        4.94       11.67      3.90 o 
   3   6   0      106.88      120.60     11.64 o 
   4   6   0      565.88      516.57     23.85 o 
   5   6   0      861.16      786.75     34.55 o 
   6   6   0        0.90        9.96      5.50 o 
   7   6   0       12.89       18.62      6.83 o 
  -6   7   0        0.95        4.44      4.34 o 
  -5   7   0      165.12      177.90      9.83 o 
  -4   7   0       85.43       74.85      6.24 o 
  -3   7   0      181.14      183.25      9.48 o 
  -2   7   0      105.28      102.00      3.32 o 
  -1   7   0      652.01      606.27     12.33 o 
   0   7   0       47.73       52.91      2.39 o 
   1   7   0      337.23      334.71      7.50 o 
   2   7   0      175.37      169.57      7.00 o 
   3   7   0       19.11       22.26      5.36 o 
   4   7   0      149.95      133.36     15.90 o 
   5   7   0       52.28       52.74      7.44 o 
   6   7   0       46.42       50.89      7.86 o 
   7   7   0       49.26       68.65      9.56 o 
  -6   8   0       47.70       37.70      9.81 o 
  -5   8   0      274.00      268.86     20.01 o 
  -4   8   0      130.02      133.49      8.55 o 
  -3   8   0      161.32      167.52     15.67 o 
  -2   8   0      306.14      281.48      9.16 o 
  -1   8   0      339.83      328.63      9.57 o 
   0   8   0      463.08      442.98      9.28 o 
   1   8   0     1571.58     1568.85     37.10 o 
   2   8   0       72.98       70.42      3.62 o 
   3   8   0       53.01       44.43      7.78 o 
   4   8   0      710.40      653.16     30.89 o 
   5   8   0      636.79      618.62     48.00 o 
   6   8   0       84.74       75.82     11.29 o 
  -5   9   0       71.12       71.57      7.40 o 
  -4   9   0       20.19       13.57      5.08 o 
  -3   9   0        3.28       -0.32      4.43 o 
  -2   9   0      291.26      286.54     13.07 o 
  -1   9   0      481.50      481.32     14.52 o 
   0   9   0      298.09      320.71      9.66 o 
   1   9   0      287.22      283.74      9.84 o 
   2   9   0       16.83       15.86      2.24 o 
   3   9   0       22.11       17.53      7.35 o 
   4   9   0      189.21      183.64     14.50 o 
   5   9   0       49.10       50.86     10.10 o 
   6   9   0        0.97       -2.33      9.66 o 
  -5  10   0       23.88       17.88      9.24 o 
  -4  10   0       66.82       85.47     12.01 o 
  -3  10   0      478.11      495.21     43.41 o 
  -2  10   0       27.86       24.78      2.73 o 
  -1  10   0      176.83      180.39      6.91 o 
   0  10   0      785.03      803.46     23.25 o 
   1  10   0      338.21      356.76     11.88 o 
   2  10   0       52.91       56.16      3.95 o 
   3  10   0      130.54      129.14     12.95 o 
   4  10   0      500.28      514.45     55.28 o 
   5  10   0       20.61       36.16      9.97 o 
  -4  11   0       10.60        1.63      9.04 o 
  -3  11   0       26.66       19.38      6.26 o 
  -2  11   0      227.60      247.85     11.98 o 
  -1  11   0      142.59      149.53     11.07 o 
   0  11   0       76.30       73.90      9.57 o 
   1  11   0      254.83      247.50     12.60 o 
   2  11   0       31.00       30.71      5.60 o 
   3  11   0        1.68       -5.09      8.42 o 
   4  11   0      148.92      151.83     15.31 o 
  -3  12   0       46.31       45.89      6.76 o 
  -2  12   0       23.02       27.32      4.33 o 
  -1  12   0        5.28        6.16      3.57 o 
   0  12   0      582.55      640.78     22.48 o 
   1  12   0      203.33      211.92      9.64 o 
   2  12   0       32.74       20.76      6.37 o 
   3  12   0        1.50       13.87     10.05 o 
  -1  13   0      120.50      140.24      8.08 o 
   0  13   0      170.54      197.09     20.12 o 
   1  13   0        0.58        3.17      3.82 o 
   2  13   0        7.09        5.58      6.37 o 
  -1 -13   1       40.29       47.14      6.63 o 
   0 -13   1        5.84        2.07      3.89 o 
   1 -13   1       92.26      101.96     12.67 o 
  -3 -12   1        1.20       -4.59      9.50 o 
  -2 -12   1      314.11      315.39     25.11 o 
  -1 -12   1      223.78      246.87     17.63 o 
   0 -12   1        5.66        8.46      3.76 o 
   1 -12   1        0.34       -1.55      3.44 o 
   2 -12   1      228.64      246.17     48.44 o 
   3 -12   1      251.41      274.50     55.57 o 
  -4 -11   1        2.84        7.11      9.06 o 
  -3 -11   1       18.79       29.90     12.33 o 
  -2 -11   1      305.17      309.03     18.69 o 
  -1 -11   1      500.81      495.39     17.30 o 
   0 -11   1      393.08      396.33     14.57 o 
   1 -11   1       43.82       48.90      5.96 o 
   2 -11   1        1.14       -1.50      2.62 o 
   3 -11   1       10.89        4.67      5.84 o 
   4 -11   1      106.03      107.37     15.90 o 
  -5 -10   1       99.75       97.70     12.71 o 
  -4 -10   1        5.02       -5.25      7.56 o 
  -3 -10   1        2.72       -2.92     10.10 o 
  -2 -10   1      169.29      183.02      7.22 o 
  -1 -10   1      111.24      114.57     10.17 o 
   0 -10   1      451.80      472.54     14.95 o 
   1 -10   1       30.09       24.74      3.18 o 
   2 -10   1      453.33      464.64     20.04 o 
   3 -10   1      309.66      296.11     17.54 o 
   4 -10   1      295.01      298.93     14.82 o 
   5 -10   1        2.81       -4.54      8.16 o 
  -6  -9   1       71.63       73.05     10.93 o 
  -5  -9   1        1.38        3.85      7.14 o 
  -4  -9   1       22.59        8.47      7.36 o 
  -3  -9   1       51.72       33.53      8.30 o 
  -2  -9   1      129.51      126.00      5.53 o 
  -1  -9   1       23.25       22.07      2.99 o 
   0  -9   1      548.65      551.26     13.60 o 
   1  -9   1       26.99       30.67      3.50 o 
   2  -9   1      142.42      146.33      7.70 o 
   3  -9   1      179.90      188.95     10.62 o 
   4  -9   1      127.63      126.10     10.56 o 
   5  -9   1        0.54        2.48      4.85 o 
  -6  -8   1      326.05      341.78     19.96 o 
  -5  -8   1      109.99      118.87     11.03 o 
  -4  -8   1       80.57       65.69      8.51 o 
  -3  -8   1      298.79      264.13     16.28 o 
  -2  -8   1     1828.96     1848.01     48.28 o 
  -1  -8   1     1104.91     1120.82     25.35 o 
   0  -8   1      823.42      827.75     16.87 o 
   1  -8   1       61.01       53.02      3.36 o 
   2  -8   1        2.58       -0.84      1.62 o 
   3  -8   1      385.72      367.14     20.76 o 
   4  -8   1      421.50      368.73     15.82 o 
   5  -8   1       18.76        8.53      4.70 o 
   6  -8   1        0.17       -3.75      7.41 o 
  -6  -7   1      140.58      138.65     11.54 o 
  -5  -7   1       22.85       18.11      6.08 o 
  -4  -7   1      114.05      108.52      9.13 o 
  -3  -7   1       21.62       20.51      5.46 o 
  -2  -7   1      307.05      305.89      8.54 o 
  -1  -7   1       32.88       26.35      2.00 o 
   0  -7   1      469.97      454.24      9.74 o 
   1  -7   1        4.73        5.82      1.86 o 
   2  -7   1       88.85       91.90      3.21 o 
   3  -7   1       51.10       52.66      8.98 o 
   4  -7   1       48.87       44.75      5.64 o 
   5  -7   1      244.05      227.59     11.28 o 
   6  -7   1       52.64       47.54      5.71 o 
  -7  -6   1        7.45        3.10      6.29 o 
  -6  -6   1      166.33      149.45     11.00 o 
  -5  -6   1       53.28       52.46      7.73 o 
  -4  -6   1       50.43       42.63      5.78 o 
  -3  -6   1     1040.43     1026.99     71.18 o 
  -2  -6   1     1027.52     1031.08     23.30 o 
  -1  -6   1     4652.82     4770.48     83.12 o 
   0  -6   1     2568.32     2636.80     48.61 o 
   1  -6   1      337.53      305.03      8.74 o 
   2  -6   1      525.02      470.63     10.13 o 
   3  -6   1     3302.27     3265.81     78.43 o 
   4  -6   1      183.68      172.62      8.83 o 
   5  -6   1       41.76       40.45      5.46 o 
   6  -6   1       49.58       60.22      6.56 o 
   7  -6   1      219.69      188.61     24.37 o 
  -7  -5   1        0.45        1.61      4.34 o 
  -6  -5   1       66.72       65.12      7.06 o 
  -5  -5   1       45.08       37.63      6.21 o 
  -4  -5   1      808.86      740.39     21.78 o 
  -3  -5   1      272.06      286.77      9.65 o 
  -2  -5   1      709.37      741.45     16.89 o 
  -1  -5   1     1167.93     1149.07     19.73 o 
   0  -5   1      257.39      284.19      6.24 o 
   1  -5   1        6.16        7.80      1.14 o 
   2  -5   1       44.01       47.50      2.75 o 
   3  -5   1      792.11      781.57     19.80 o 
   4  -5   1       26.45       29.75      3.65 o 
   5  -5   1      270.73      245.59     12.28 o 
   6  -5   1       12.79       12.12      3.43 o 
   7  -5   1       69.49       60.00      8.52 o 
  -7  -4   1      260.41      275.20     19.32 o 
  -6  -4   1       81.99      100.87      8.62 o 
  -5  -4   1       33.02       34.05      3.74 o 
  -4  -4   1        2.58        4.51      1.94 o 
  -3  -4   1      587.53      515.14     11.03 o 
  -2  -4   1      107.98      173.50      4.44 o 
  -1  -4   1     6049.06     5926.06    102.54 o 
   0  -4   1      256.39      235.93      5.19 o 
   1  -4   1      780.77      829.29     16.69 o 
   2  -4   1      503.30      513.68     11.68 o 
   3  -4   1     3766.87     3865.85     81.74 o 
   4  -4   1      662.97      670.42     15.43 o 
   5  -4   1      134.15      121.01      6.43 o 
   6  -4   1       39.25       43.81      7.28 o 
   7  -4   1       28.59       36.31      7.15 o 
  -7  -3   1       83.67       91.41      7.64 o 
  -6  -3   1        3.84        3.83      3.73 o 
  -5  -3   1       93.40       89.82      4.15 o 
  -4  -3   1      277.11      279.57      8.03 o 
  -3  -3   1      232.83      238.36      8.93 o 
  -2  -3   1       48.28       42.02      1.69 o 
  -1  -3   1      848.82      815.21     14.57 o 
   0  -3   1      129.22      142.91      3.11 o 
   1  -3   1        4.82        2.67      0.51 o 
   2  -3   1     2381.63     2525.11     53.51 o 
   3  -3   1      224.97      215.95      6.04 o 
   4  -3   1       29.99       25.88      1.49 o 
   5  -3   1      760.45      710.79     20.35 o 
   6  -3   1      109.85      130.76     15.45 o 
   7  -3   1       12.15        6.07      5.08 o 
  -7  -2   1      204.35      231.24     14.44 o 
  -6  -2   1      262.83      276.85     14.07 o 
  -5  -2   1     1493.06     1502.46     42.59 o 
  -4  -2   1        0.38        3.40      1.40 o 
  -3  -2   1     2336.79     2525.69     51.58 o 
  -2  -2   1     3893.72     4111.60     82.56 o 
  -1  -2   1     9708.04     8417.72    149.94 o 
   0  -2   1     1465.10     1553.34     28.53 o 
   1  -2   1     7063.19     7182.95    200.60 o 
   2  -2   1      373.85      314.49      7.97 o 
   3  -2   1     2341.99     2205.87     47.76 o 
   4  -2   1      738.26      708.75     14.65 o 
   5  -2   1       61.68       74.13      5.71 o 
   6  -2   1      585.01      503.14     35.37 o 
   7  -2   1      329.05      362.92     20.58 o 
  -7  -1   1       17.51       18.86      4.16 o 
  -6  -1   1       80.96       72.16      6.60 o 
  -5  -1   1       23.27       28.07      2.20 o 
  -4  -1   1       20.75       20.54      1.11 o 
  -3  -1   1      217.88      254.75      6.99 o 
  -2  -1   1     1526.79     1565.32     29.85 o 
  -1  -1   1     3359.30     3301.35     61.34 o 
   0  -1   1      687.80      696.56     14.55 o 
   1  -1   1      461.99      522.24     12.61 o 
   2  -1   1     3157.66     3211.27     84.77 o 
   3  -1   1      157.93      148.59      4.18 o 
   4  -1   1       26.55       21.23      2.42 o 
   5  -1   1       60.74       58.63      4.06 o 
   6  -1   1        0.79        1.17      2.87 o 
   7  -1   1      101.33      106.44     10.61 o 
   8  -1   1       11.66       18.51      5.93 o 
  -7   0   1      302.18      340.37     14.53 o 
  -6   0   1      484.72      489.07     18.45 o 
  -5   0   1     1040.23     1028.11     23.43 o 
  -4   0   1      339.17      343.85      6.73 o 
  -3   0   1      516.93      531.75      9.87 o 
  -2   0   1     4399.70     4383.33    111.88 o 
  -1   0   1     7980.06     7527.98    162.75 o 
   0   0   1      304.20      296.11     10.81 o 
   1   0   1       16.58       20.75      0.75 o 
   2   0   1     5248.44     5257.02    137.13 o 
   3   0   1     2959.44     3125.15     95.63 o 
   4   0   1     3661.21     4008.11    122.45 o 
   5   0   1       33.85       39.48      3.31 o 
   6   0   1       45.38       44.60     10.70 o 
   7   0   1       35.96       41.65      7.91 o 
   8   0   1      177.98      212.25     10.58 o 
  -7   1   1       18.43       18.69      4.38 o 
  -6   1   1        2.89        3.74      3.15 o 
  -5   1   1      308.62      319.56     14.99 o 
  -4   1   1      374.55      354.33      7.73 o 
  -3   1   1       53.49       71.84      2.64 o 
  -2   1   1     1553.17     1591.19     29.87 o 
  -1   1   1     2341.97     2491.02     58.27 o 
   0   1   1     1993.29     2011.99     34.53 o 
   1   1   1       97.39      114.90      2.15 o 
   2   1   1     1209.65     1250.73     30.07 o 
   3   1   1       29.62       41.18      2.66 o 
   4   1   1      344.44      329.39      9.16 o 
   5   1   1      129.15      135.57      6.01 o 
   6   1   1        8.05       13.82      5.64 o 
   7   1   1        5.54        1.49      6.05 o 
   8   1   1        8.24       11.97      3.89 o 
  -7   2   1       13.25       11.06      4.51 o 
  -6   2   1       12.94       17.78      4.49 o 
  -5   2   1      344.99      338.23     10.31 o 
  -4   2   1       43.92       41.37      1.69 o 
  -3   2   1     1195.97     1385.21     28.16 o 
  -2   2   1     9845.80     9612.18    207.00 o 
  -1   2   1      603.48      552.02     11.80 o 
   0   2   1      749.29      732.26     12.32 o 
   1   2   1     2565.84     2808.52     70.79 o 
   2   2   1     3557.85     3641.80     71.27 o 
   3   2   1      104.79       74.99      2.75 o 
   4   2   1     2953.85     3014.01     72.51 o 
   5   2   1      314.25      359.72     14.04 o 
   6   2   1      111.74      115.09      9.69 o 
   7   2   1      166.24      186.81     14.12 o 
   8   2   1      182.79      220.03     16.44 o 
  -7   3   1        1.54       -1.40      4.26 o 
  -6   3   1       81.33       71.25      7.20 o 
  -5   3   1       48.91       51.31      3.02 o 
  -4   3   1      180.67      167.29      5.26 o 
  -3   3   1       79.73      101.22      2.80 o 
  -2   3   1     1902.38     1837.69     38.99 o 
  -1   3   1      239.15      265.74      5.15 o 
   0   3   1     1466.80     1437.85     24.04 o 
   1   3   1       47.98       65.64      1.65 o 
   2   3   1     1177.80     1161.31     25.74 o 
   3   3   1     1539.22     1660.53     42.11 o 
   4   3   1      278.11      297.21      8.13 o 
   5   3   1      364.88      363.39     11.46 o 
   6   3   1        1.67        0.89      2.92 o 
   7   3   1       84.09       76.72      6.38 o 
   8   3   1       15.34       20.80     10.70 o 
  -7   4   1       79.51       76.30     11.74 o 
  -6   4   1      909.63      839.09     33.09 o 
  -5   4   1      468.80      459.60     16.98 o 
  -4   4   1      696.32      650.46     19.28 o 
  -3   4   1       24.55       20.40      1.17 o 
  -2   4   1     1792.50     1682.96     36.04 o 
  -1   4   1     1127.60     1019.84     20.15 o 
   0   4   1     5494.53     5229.61     90.79 o 
   1   4   1     2074.50     2098.88     35.76 o 
   2   4   1     2953.28     2962.61     58.67 o 
   3   4   1     2651.09     2846.59     78.30 o 
   4   4   1     1451.70     1514.21     37.16 o 
   5   4   1       84.12       86.93      8.02 o 
   6   4   1       50.88       40.65      5.11 o 
   7   4   1      197.76      201.60     11.92 o 
  -7   5   1       53.80       52.75      8.19 o 
  -6   5   1       44.49       49.60      7.22 o 
  -5   5   1      150.24      135.53      8.97 o 
  -4   5   1      265.49      235.02     10.38 o 
  -3   5   1      441.06      413.33     10.90 o 
  -2   5   1     1067.81     1024.12     22.39 o 
  -1   5   1       96.21       85.91      2.95 o 
   0   5   1       19.26       13.63      1.24 o 
   1   5   1      163.39      146.24      3.50 o 
   2   5   1       49.75       64.86      2.47 o 
   3   5   1      692.04      634.67     15.04 o 
   4   5   1        5.65        6.11      2.18 o 
   5   5   1        4.38        2.94      2.32 o 
   6   5   1       47.18       38.78      5.84 o 
   7   5   1      147.13      154.44     20.80 o 
  -6   6   1      342.58      395.52     20.80 o 
  -5   6   1       49.70       50.30      8.67 o 
  -4   6   1      113.04      110.12      6.98 o 
  -3   6   1     1002.55      948.10     32.44 o 
  -2   6   1      826.47      792.30     14.78 o 
  -1   6   1     1330.55     1239.64     23.42 o 
   0   6   1     2022.75     1892.01     33.61 o 
   1   6   1      520.48      538.55      9.87 o 
   2   6   1      206.18      205.09      6.51 o 
   3   6   1     1706.85     1677.37     62.77 o 
   4   6   1      365.38      372.96     18.39 o 
   5   6   1       31.09       28.21      5.67 o 
   6   6   1        0.69       -4.83      4.83 o 
   7   6   1      182.68      193.79     13.43 o 
  -6   7   1        1.24       -4.11      4.11 o 
  -5   7   1       15.02        7.59      4.26 o 
  -4   7   1        0.06        0.34      3.84 o 
  -3   7   1      385.09      330.78     13.88 o 
  -2   7   1      478.12      479.42     10.45 o 
  -1   7   1      961.12     1018.17     19.63 o 
   0   7   1       25.66       29.22      1.89 o 
   1   7   1      262.89      255.91      5.79 o 
   2   7   1        7.19        8.87      2.46 o 
   3   7   1      657.98      596.79     27.84 o 
   4   7   1       29.36       20.40      5.54 o 
   5   7   1       10.97       16.03      5.75 o 
   6   7   1       19.35       19.71      6.62 o 
   7   7   1       29.75       35.11      8.09 o 
  -6   8   1       60.34       49.95      9.50 o 
  -5   8   1      163.99      173.67     12.28 o 
  -4   8   1       53.01       66.22      8.25 o 
  -3   8   1     1127.07     1014.25     37.53 o 
  -2   8   1      640.61      611.77     21.92 o 
  -1   8   1     1537.95     1497.33     28.63 o 
   0   8   1      276.85      260.86      6.18 o 
   1   8   1      284.15      304.86      8.28 o 
   2   8   1      273.47      258.97      8.56 o 
   3   8   1      842.84      829.36     37.61 o 
   4   8   1      252.06      249.45     15.65 o 
   5   8   1      156.32      163.44     27.64 o 
   6   8   1       73.76       64.72     11.00 o 
  -5   9   1       15.57        6.16      5.36 o 
  -4   9   1        1.02       -3.02      4.42 o 
  -3   9   1       23.79       21.26      5.33 o 
  -2   9   1       13.55       10.07      2.37 o 
  -1   9   1      166.97      152.18      5.70 o 
   0   9   1       46.89       48.70      3.18 o 
   1   9   1      224.91      224.66     10.17 o 
   2   9   1     1369.06     1386.44     37.23 o 
   3   9   1      554.09      550.35     28.03 o 
   4   9   1       50.35       51.32     23.48 o 
   5   9   1       37.15       36.33      8.83 o 
   6   9   1       69.99       63.31     10.40 o 
  -5  10   1       96.81       67.46     16.64 o 
  -4  10   1       38.08       54.93      9.58 o 
  -3  10   1       65.97       68.89      7.37 o 
  -2  10   1      293.80      300.31      8.98 o 
  -1  10   1      663.09      657.07     17.65 o 
   0  10   1       42.61       39.02      3.94 o 
   1  10   1       62.97       67.54      6.05 o 
   2  10   1      469.99      501.78     15.25 o 
   3  10   1      624.98      711.58     35.29 o 
   4  10   1       71.48       61.32     10.41 o 
   5  10   1       18.90       21.30      9.34 o 
  -4  11   1      197.63      164.25     15.45 o 
  -3  11   1       71.24       68.44      7.38 o 
  -2  11   1       49.60       49.14      3.76 o 
  -1  11   1       70.50       76.25      5.22 o 
   0  11   1      107.22      105.76      6.67 o 
   1  11   1       14.20       12.29      3.60 o 
   2  11   1       36.31       42.05      5.96 o 
   3  11   1       10.64        7.23      8.46 o 
   4  11   1        4.20        1.96      9.05 o 
   5  11   1        1.77       -8.32     13.08 o 
  -3  12   1       29.55       22.39      5.28 o 
  -2  12   1      317.85      346.27     28.07 o 
  -1  12   1      381.70      410.88     13.95 o 
   0  12   1        3.79        0.54      3.67 o 
   1  12   1        7.13        2.28      5.70 o 
   2  12   1      140.17      152.51     21.99 o 
   3  12   1       14.06       20.13      9.96 o 
   4  12   1      104.57      120.36     23.18 o 
  -1  13   1        1.41       -3.03      3.87 o 
   0  13   1        0.82       -0.46      4.03 o 
   1  13   1       35.98       28.66      4.49 o 
   2  13   1      194.23      191.87     13.59 o 
  -1 -13   2      186.38      216.48     15.72 o 
   0 -13   2      259.21      265.79     14.10 o 
   1 -13   2        1.67       -5.05      5.94 o 
  -3 -12   2      239.51      235.08     29.42 o 
  -2 -12   2       98.33       92.00     11.29 o 
  -1 -12   2       11.72       16.69      4.12 o 
   0 -12   2      247.23      250.69     27.36 o 
   1 -12   2      166.60      191.47     15.96 o 
   2 -12   2      229.72      241.93     21.78 o 
   3 -12   2      120.34      111.30     11.82 o 
  -4 -11   2       11.85        5.62      9.05 o 
  -3 -11   2      105.34       97.72     12.98 o 
  -2 -11   2       51.93       60.35      4.56 o 
  -1 -11   2       79.74       81.63      5.52 o 
   0 -11   2       93.35       83.89      8.36 o 
   1 -11   2       60.57       65.15      7.65 o 
   2 -11   2      200.35      213.32     18.93 o 
   3 -11   2      264.33      264.27     14.25 o 
   4 -11   2      120.40       63.69     11.93 o 
  -5 -10   2        1.01        0.77      8.51 o 
  -4 -10   2      351.34      350.19     22.15 o 
  -3 -10   2      150.95      161.84     14.58 o 
  -2 -10   2      140.23      149.87      9.27 o 
  -1 -10   2      266.32      268.74     14.45 o 
   0 -10   2      254.60      267.23      9.80 o 
   1 -10   2       69.77       67.51      4.38 o 
   2 -10   2      322.95      333.35     13.94 o 
   3 -10   2       58.17       60.08      7.14 o 
   4 -10   2       55.97       65.05      8.55 o 
   5 -10   2       31.82       31.69     10.55 o 
  -5  -9   2       87.33       81.72     24.37 o 
  -4  -9   2       43.09       36.52      8.49 o 
  -3  -9   2       27.10       24.98     13.67 o 
  -2  -9   2        9.83        9.34      2.79 o 
  -1  -9   2      143.85      152.34      6.62 o 
   0  -9   2        0.39        1.62      2.24 o 
   1  -9   2       24.94       22.29      2.54 o 
   2  -9   2      406.87      400.14     11.48 o 
   3  -9   2       76.37       65.41      6.78 o 
   4  -9   2      183.37      174.28     19.01 o 
   5  -9   2        1.08       -5.46      5.46 o 
  -6  -8   2        3.89        6.20      7.25 o 
  -5  -8   2       30.25       11.89      6.93 o 
  -4  -8   2      455.11      441.28     22.91 o 
  -3  -8   2      643.11      566.74     27.62 o 
  -2  -8   2     1909.26     1892.41     72.12 o 
  -1  -8   2      315.26      329.53      9.73 o 
   0  -8   2      393.72      378.12      9.82 o 
   1  -8   2      559.58      546.38     13.19 o 
   2  -8   2     1612.80     1564.55     34.13 o 
   3  -8   2       34.57       30.35      5.03 o 
   4  -8   2       62.71       63.47     12.72 o 
   5  -8   2      273.03      272.35     21.40 o 
   6  -8   2      141.75      105.17     12.05 o 
  -6  -7   2        0.42       -5.15      6.08 o 
  -5  -7   2      103.61       89.95      9.13 o 
  -4  -7   2        2.21        2.23      4.83 o 
  -3  -7   2       28.94       23.16      5.66 o 
  -2  -7   2      801.53      801.66     33.76 o 
  -1  -7   2      278.22      303.84      8.85 o 
   0  -7   2       37.23       37.09      2.58 o 
   1  -7   2      302.71      284.21      7.04 o 
   2  -7   2      694.51      695.80     14.64 o 
   3  -7   2        6.30        6.48      3.61 o 
   4  -7   2      268.35      242.65     11.58 o 
   5  -7   2        5.89        8.99      4.26 o 
   6  -7   2        1.13        1.60      4.27 o 
  -7  -6   2        3.31        3.71      6.47 o 
  -6  -6   2       40.74       38.37      5.45 o 
  -5  -6   2       69.09       56.82      5.43 o 
  -4  -6   2     1460.89     1322.53     54.82 o 
  -3  -6   2     1134.43     1091.16     49.35 o 
  -2  -6   2     1502.41     1402.18     30.13 o 
  -1  -6   2      273.41      280.17      6.10 o 
   0  -6   2      187.20      175.15      4.61 o 
   1  -6   2     1026.75     1004.81     19.36 o 
   2  -6   2     2284.51     2211.29     40.05 o 
   3  -6   2      648.39      639.02     16.85 o 
   4  -6   2      217.57      202.83     15.37 o 
   5  -6   2      221.24      218.94     14.06 o 
   6  -6   2      144.91      153.59      9.85 o 
   7  -6   2       46.99       40.98      8.49 o 
  -7  -5   2        1.17       -3.67      5.33 o 
  -6  -5   2       63.97       58.65      6.93 o 
  -5  -5   2       54.37       59.42      6.47 o 
  -4  -5   2       76.04       67.39      6.26 o 
  -3  -5   2       14.04       11.93      2.52 o 
  -2  -5   2      876.51      856.05     19.30 o 
  -1  -5   2      135.83      134.28      3.26 o 
   0  -5   2      574.30      577.45     11.56 o 
   1  -5   2      222.25      191.93      4.56 o 
   2  -5   2     1197.99     1197.41     26.24 o 
   3  -5   2      449.37      438.13     13.52 o 
   4  -5   2      217.49      190.61      7.42 o 
   5  -5   2       92.68      106.81      6.37 o 
   6  -5   2        5.88        1.27      3.45 o 
   7  -5   2       94.42       89.93     14.56 o 
  -7  -4   2       31.50       49.50      6.85 o 
  -6  -4   2      253.92      278.09     11.68 o 
  -5  -4   2       17.20       27.93      4.43 o 
  -4  -4   2      347.19      353.22     11.30 o 
  -3  -4   2     1603.43     1501.14     30.29 o 
  -2  -4   2     3110.22     3079.64     57.37 o 
  -1  -4   2       17.90       26.03      1.67 o 
   0  -4   2     1409.00     1477.95     27.55 o 
   1  -4   2     6167.57     6144.48    118.51 o 
   2  -4   2      411.06      374.28      9.79 o 
   3  -4   2      531.57      534.91     12.19 o 
   4  -4   2        4.47        7.19      2.16 o 
   5  -4   2      394.38      412.67     12.77 o 
   6  -4   2       10.36       22.54      5.83 o 
   7  -4   2      453.90      494.52     37.45 o 
  -7  -3   2       47.16       54.29      6.76 o 
  -6  -3   2       64.07       64.04      6.26 o 
  -5  -3   2      437.83      452.20     19.22 o 
  -4  -3   2       33.76       34.83      2.48 o 
  -3  -3   2      174.32      152.06      4.45 o 
  -2  -3   2      382.05      367.34      7.97 o 
  -1  -3   2       26.77       32.32      1.06 o 
   0  -3   2      282.96      289.55      5.92 o 
   1  -3   2     1923.45     1887.59     39.78 o 
   2  -3   2      113.75      119.22      3.25 o 
   3  -3   2      899.36      866.07     21.31 o 
   4  -3   2       49.11       46.61      2.16 o 
   5  -3   2       55.79       62.23      2.92 o 
   6  -3   2        3.00        3.68      5.50 o 
   7  -3   2        7.53        8.59      5.54 o 
  -7  -2   2       19.16       20.03      4.64 o 
  -6  -2   2      312.86      288.48     24.37 o 
  -5  -2   2      310.99      291.33      7.73 o 
  -4  -2   2       19.75       18.78      1.80 o 
  -3  -2   2     4293.55     4393.73    106.27 o 
  -2  -2   2     2242.63     2168.66     42.93 o 
  -1  -2   2     2019.73     2017.81     36.75 o 
   0  -2   2     3204.59     3306.49     60.66 o 
   1  -2   2    34460.44    28304.54    579.18 o 
   2  -2   2     3246.20     3377.18     80.21 o 
   3  -2   2     1161.06     1143.73     27.61 o 
   4  -2   2      185.65      177.41      4.00 o 
   5  -2   2      476.16      458.03     10.95 o 
   6  -2   2      269.80      237.86     13.67 o 
   7  -2   2      109.83      107.29     15.75 o 
   8  -2   2       29.88       39.31      9.34 o 
  -7  -1   2       22.95       19.35      4.57 o 
  -6  -1   2        3.52        2.13      3.32 o 
  -5  -1   2      373.47      377.01      8.16 o 
  -4  -1   2       13.02       18.74      1.92 o 
  -3  -1   2     2057.50     2150.52     43.88 o 
  -2  -1   2      271.50      294.90      6.97 o 
  -1  -1   2      364.54      377.25      6.69 o 
   0  -1   2      972.80     1067.48     19.64 o 
   1  -1   2      471.39      517.73     11.90 o 
   2  -1   2      243.38      259.18      6.57 o 
   3  -1   2      262.07      224.40      6.86 o 
   4  -1   2      254.34      276.69      8.54 o 
   5  -1   2       94.82       90.40      5.11 o 
   6  -1   2      350.39      358.71     27.04 o 
   7  -1   2      133.95      136.22     19.17 o 
   8  -1   2        0.89       -1.83      4.00 o 
  -7   0   2      360.18      385.16     19.26 o 
  -6   0   2        6.90        8.46      3.37 o 
  -5   0   2      768.36      775.11     19.96 o 
  -4   0   2     1267.88     1317.91     23.90 o 
  -3   0   2     3414.57     3325.66     67.41 o 
  -2   0   2       31.93       25.87      1.13 o 
  -1   0   2     4447.95     4482.61     84.07 o 
   0   0   2        7.61        8.34      0.38 o 
   1   0   2     1296.88     1317.72     34.98 o 
   2   0   2     3373.72     3425.02     80.10 o 
   3   0   2     5955.78     6261.76    163.58 o 
   4   0   2      529.63      503.68     14.49 o 
   5   0   2      440.54      476.89     14.58 o 
   6   0   2      289.22      331.53     17.52 o 
   7   0   2       12.66        8.19      6.47 o 
   8   0   2        0.63       10.12      7.75 o 
  -7   1   2        8.32        2.57      4.20 o 
  -6   1   2        0.63        0.06      3.29 o 
  -5   1   2       99.49       98.95      3.84 o 
  -4   1   2       86.38       90.31      3.68 o 
  -3   1   2      792.30      824.59     15.78 o 
  -2   1   2      171.78      181.71      4.08 o 
  -1   1   2        6.13        3.78      0.42 o 
   0   1   2     2806.55     2903.21     45.28 o 
   1   1   2       25.25       30.59      0.90 o 
   2   1   2     1141.22     1207.86     26.43 o 
   3   1   2      624.94      654.09     14.92 o 
   4   1   2        0.16       -0.38      1.71 o 
   5   1   2      170.48      174.85      6.97 o 
   6   1   2      562.51      577.03     21.28 o 
   7   1   2        2.75        1.01      6.84 o 
   8   1   2        0.50       -3.81      7.26 o 
  -7   2   2      151.76      160.23     14.93 o 
  -6   2   2       74.92       76.58      5.92 o 
  -5   2   2      465.76      443.81     13.35 o 
  -4   2   2      621.36      622.90     14.23 o 
  -3   2   2     2034.57     2076.34     41.92 o 
  -2   2   2      543.12      503.34     12.34 o 
  -1   2   2     3772.23     3674.67     76.95 o 
   0   2   2    13822.00    12608.50    206.70 o 
   1   2   2    12663.30    11408.03    293.23 o 
   2   2   2     5546.80     5695.19    106.21 o 
   3   2   2     1718.75     1813.21     43.79 o 
   4   2   2       17.23       13.08      3.06 o 
   5   2   2      116.89      123.26      6.89 o 
   6   2   2      397.95      454.09     22.34 o 
   7   2   2       53.91       65.90      8.71 o 
   8   2   2      118.92      162.84     26.90 o 
  -7   3   2        1.92        5.12      4.74 o 
  -6   3   2      150.07      142.25      7.09 o 
  -5   3   2        0.29       -0.56      2.67 o 
  -4   3   2      390.70      377.91     13.13 o 
  -3   3   2      442.26      453.82     11.48 o 
  -2   3   2      352.83      330.67      8.53 o 
  -1   3   2       49.79       64.69      1.99 o 
   0   3   2     2602.04     2612.96     45.41 o 
   1   3   2      180.36      182.07      3.50 o 
   2   3   2     1552.01     1533.99     31.06 o 
   3   3   2      570.82      651.21     14.89 o 
   4   3   2       20.26       24.18      1.30 o 
   5   3   2       63.14       66.46      4.63 o 
   6   3   2       28.79       37.39      4.90 o 
   7   3   2       89.92       84.10      6.61 o 
   8   3   2       39.46       54.09      7.13 o 
  -7   4   2      158.73      180.50     12.42 o 
  -6   4   2       33.15       34.98      4.22 o 
  -5   4   2      124.70      113.68      6.58 o 
  -4   4   2      986.76      931.53     35.55 o 
  -3   4   2     1453.48     1388.45     33.18 o 
  -2   4   2     1504.74     1403.64     37.48 o 
  -1   4   2      194.63      172.65      3.80 o 
   0   4   2     1870.23     1862.42     32.72 o 
   1   4   2     1045.95     1020.29     17.88 o 
   2   4   2     5205.40     5046.86     92.64 o 
   3   4   2      735.33      764.63     20.39 o 
   4   4   2       14.05       16.77      1.82 o 
   5   4   2     1531.16     1545.31     62.33 o 
   6   4   2     1178.50     1261.13     41.67 o 
   7   4   2       72.50       92.40      8.17 o 
  -7   5   2        1.36        2.70      6.19 o 
  -6   5   2       36.18       34.77      4.60 o 
  -5   5   2       72.64       64.88      5.45 o 
  -4   5   2      363.94      319.90     19.29 o 
  -3   5   2       61.21       65.19      4.65 o 
  -2   5   2      275.35      248.51      5.53 o 
  -1   5   2       29.86       26.67      1.96 o 
   0   5   2       91.95       68.79      2.21 o 
   1   5   2      241.62      236.74      5.65 o 
   2   5   2     1392.44     1307.92     26.57 o 
   3   5   2      199.05      187.70      6.18 o 
   4   5   2       53.14       59.90      3.62 o 
   5   5   2       80.55       82.29      7.63 o 
   6   5   2       16.95        5.32      4.61 o 
   7   5   2        8.76       -4.14      5.33 o 
  -6   6   2        1.53        1.23      4.25 o 
  -5   6   2       34.48       25.78      4.80 o 
  -4   6   2      553.26      510.40     41.46 o 
  -3   6   2      755.35      705.40     24.90 o 
  -2   6   2     2161.72     2127.84     45.65 o 
  -1   6   2       41.79       45.06      1.97 o 
   0   6   2       11.40       15.00      1.41 o 
   1   6   2     1187.91     1111.01     19.95 o 
   2   6   2     2233.91     2101.35     45.58 o 
   3   6   2       17.45       19.39      3.48 o 
   4   6   2        0.51        0.59      3.93 o 
   5   6   2      445.31      433.10     31.95 o 
   6   6   2      100.32      120.24      9.88 o 
   7   6   2      165.08      189.90     18.13 o 
  -6   7   2       13.81        5.99      6.78 o 
  -5   7   2       21.78       24.17      5.09 o 
  -4   7   2      213.97      196.48     13.60 o 
  -3   7   2        4.76       -1.27      3.39 o 
  -2   7   2      132.25      130.44      4.99 o 
  -1   7   2      928.53      966.93     17.94 o 
   0   7   2      793.49      809.26     15.16 o 
   1   7   2      872.48      885.50     18.38 o 
   2   7   2      820.11      816.23     23.27 o 
   3   7   2      269.43      269.49     15.55 o 
   4   7   2       20.34       22.34      5.84 o 
   5   7   2      218.49      203.29     13.44 o 
   6   7   2       47.07       45.20      7.67 o 
   7   7   2       11.59       -2.67     10.10 o 
  -6   8   2       41.97       30.25     13.97 o 
  -5   8   2        1.76        1.25      4.74 o 
  -4   8   2       65.45       67.20      6.47 o 
  -3   8   2      813.94      779.69     28.31 o 
  -2   8   2     1633.44     1599.44     42.94 o 
  -1   8   2       37.85       35.76      2.49 o 
   0   8   2      132.45      135.63      4.10 o 
   1   8   2     2401.77     2379.15     55.28 o 
   2   8   2      439.90      443.14     14.12 o 
   3   8   2      206.74      193.71     27.04 o 
   4   8   2       49.37       42.49      7.46 o 
   5   8   2      338.57      337.37     19.23 o 
   6   8   2       22.98       18.00      9.66 o 
  -5   9   2      124.87      111.02     11.84 o 
  -4   9   2      302.65      286.70     19.10 o 
  -3   9   2       42.25       33.82      5.71 o 
  -2   9   2       36.88       40.06      3.34 o 
  -1   9   2      321.77      312.33     10.17 o 
   0   9   2      151.15      152.29      6.25 o 
   1   9   2      362.59      367.26     10.62 o 
   2   9   2      145.20      137.22     11.01 o 
   3   9   2        2.62       -8.62      8.62 o 
   4   9   2       36.16       47.19      8.59 o 
   5   9   2      103.29      103.05     11.32 o 
   6   9   2        0.93       -6.84     10.40 o 
  -4  10   2       12.17       12.50      5.79 o 
  -3  10   2      430.90      444.66     19.80 o 
  -2  10   2       41.77       37.50      3.30 o 
  -1  10   2        3.90        0.74      3.08 o 
   0  10   2       24.76       20.15      3.58 o 
   1  10   2     1393.03     1477.40     49.05 o 
   2  10   2      827.62      870.03     46.20 o 
   3  10   2      428.24      475.87     30.76 o 
   4  10   2        0.70       -0.59      7.70 o 
   5  10   2      104.53      106.27     12.56 o 
  -4  11   2       28.10       16.94      9.46 o 
  -3  11   2       53.89       60.78      7.01 o 
  -2  11   2       29.52       23.91      3.32 o 
  -1  11   2       53.58       53.81      4.72 o 
   0  11   2      349.28      342.37     22.06 o 
   1  11   2      218.34      255.27     12.67 o 
   2  11   2        2.52        4.57      6.26 o 
   3  11   2        2.15        5.96      8.49 o 
   4  11   2      195.61      218.28     17.64 o 
   5  11   2       11.18        9.21     13.67 o 
  -3  12   2      147.29      170.92     13.39 o 
  -2  12   2       57.70       62.04      4.73 o 
  -1  12   2       61.70       68.96      5.49 o 
   0  12   2       46.35       55.19      5.48 o 
   1  12   2      242.52      256.16     14.43 o 
   2  12   2       97.12      105.00      9.81 o 
   3  12   2       71.08       70.49     12.49 o 
   4  12   2       82.92       93.33     13.50 o 
  -1  13   2        3.73        6.95      4.11 o 
   0  13   2      150.90      167.88      9.01 o 
   1  13   2       39.73       44.24      6.80 o 
   2  13   2       17.54       16.82     13.67 o 
  -3 -12   3       71.53       73.70     21.10 o 
  -2 -12   3        0.14        0.00     11.59 o 
  -1 -12   3      119.21      159.38     30.14 o 
   0 -12   3       45.20       49.90      6.52 o 
   1 -12   3      308.32      336.97     15.87 o 
   2 -12   3        7.35       13.54      6.76 o 
  -4 -11   3        3.87        5.49      9.31 o 
  -3 -11   3       80.47       75.09     14.71 o 
  -2 -11   3       29.77       34.78      6.02 o 
  -1 -11   3       26.95       30.39      5.76 o 
   0 -11   3        9.69        2.55      3.26 o 
   1 -11   3      301.01      295.44     16.40 o 
   2 -11   3       66.45       67.06      4.30 o 
   3 -11   3       53.02       71.07      8.15 o 
   4 -11   3        0.96       -8.85      9.03 o 
  -5 -10   3      206.38      239.54     26.45 o 
  -4 -10   3       78.24       78.90     11.81 o 
  -3 -10   3      125.96      130.01     13.58 o 
  -2 -10   3       55.90       60.88      3.88 o 
  -1 -10   3      349.49      357.76     25.07 o 
   0 -10   3      459.85      472.92     18.06 o 
   1 -10   3      481.97      525.84     15.90 o 
   2 -10   3       27.90       27.46      3.22 o 
   3 -10   3        4.41       -3.77      5.14 o 
   4 -10   3      308.43      345.84     29.86 o 
  -5  -9   3       40.45       27.55      8.46 o 
  -4  -9   3        2.08       -6.60      6.60 o 
  -3  -9   3      118.95      114.11     11.68 o 
  -2  -9   3       61.62       73.01     10.14 o 
  -1  -9   3        8.86        5.96      2.84 o 
   0  -9   3       49.61       54.13      4.68 o 
   1  -9   3      228.84      253.48      8.32 o 
   2  -9   3       46.46       54.25      3.40 o 
   3  -9   3      139.60      135.54     14.70 o 
   4  -9   3       20.22       21.49      5.42 o 
   5  -9   3       17.04       19.69      5.42 o 
  -6  -8   3       46.57       50.72      9.34 o 
  -5  -8   3       96.78      100.05     11.44 o 
  -4  -8   3      222.99      212.35     16.20 o 
  -3  -8   3      633.14      563.06     27.52 o 
  -2  -8   3       17.98       15.12      2.21 o 
  -1  -8   3       94.31      107.67      5.20 o 
   0  -8   3     2763.50     2888.88     65.97 o 
   1  -8   3     1010.20     1032.31     23.23 o 
   2  -8   3       14.55       14.12      2.90 o 
   3  -8   3      103.03      100.36      9.78 o 
   4  -8   3      866.33      820.88     40.36 o 
   5  -8   3       10.79        8.70      4.52 o 
   6  -8   3        4.21       -0.79      7.83 o 
  -6  -7   3        8.78       10.93      6.81 o 
  -5  -7   3        2.02       -5.46      5.46 o 
  -4  -7   3       96.39       82.24      8.40 o 
  -3  -7   3      742.89      685.03     31.19 o 
  -2  -7   3        8.18        6.63      1.72 o 
  -1  -7   3        5.31        5.04      1.62 o 
   0  -7   3      641.47      646.94     14.16 o 
   1  -7   3      235.90      255.44      6.52 o 
   2  -7   3       40.29       40.25      2.14 o 
   3  -7   3        3.54        1.82      3.55 o 
   4  -7   3      105.98      115.25      8.81 o 
   5  -7   3       24.35       22.47      4.45 o 
   6  -7   3       93.16       81.93      9.57 o 
  -6  -6   3      188.78      196.33     10.62 o 
  -5  -6   3      212.70      194.35     12.89 o 
  -4  -6   3      622.84      578.98     21.38 o 
  -3  -6   3       25.43       26.86      4.91 o 
  -2  -6   3      114.23      110.23      3.97 o 
  -1  -6   3       61.24       53.32      2.32 o 
   0  -6   3     3345.28     3368.65     61.92 o 
   1  -6   3      617.47      599.15     12.13 o 
   2  -6   3      660.81      650.01     13.72 o 
   3  -6   3        3.52        5.86      2.09 o 
   4  -6   3      548.37      556.36     20.58 o 
   5  -6   3      305.16      313.19     13.19 o 
   6  -6   3      212.80      207.00     10.54 o 
   7  -6   3       25.77       23.76     11.14 o 
  -7  -5   3        3.51       -1.24      5.71 o 
  -6  -5   3      120.76      125.71     12.48 o 
  -5  -5   3       19.93       17.12      5.05 o 
  -4  -5   3      373.35      339.53     16.68 o 
  -3  -5   3      490.18      477.19     14.84 o 
  -2  -5   3       27.28       28.63      1.97 o 
  -1  -5   3       46.07       46.96      2.00 o 
   0  -5   3      399.34      377.68      7.96 o 
   1  -5   3      297.66      309.72      6.75 o 
   2  -5   3      472.61      426.53     10.34 o 
   3  -5   3      162.38      173.11      6.65 o 
   4  -5   3       80.25       81.26      3.73 o 
   5  -5   3       69.36       63.92      4.91 o 
   6  -5   3      250.09      253.28     15.08 o 
   7  -5   3       60.39       47.14     16.79 o 
  -7  -4   3      120.27      148.89     14.27 o 
  -6  -4   3       51.97       70.59     11.87 o 
  -5  -4   3      136.96      142.23      9.13 o 
  -4  -4   3      878.33      896.09     36.65 o 
  -3  -4   3      113.25      114.80      4.53 o 
  -2  -4   3       68.95       88.11      3.21 o 
  -1  -4   3     2474.46     2471.06     43.00 o 
   0  -4   3     8189.26     8294.77    150.56 o 
   1  -4   3     3647.60     3850.44     70.19 o 
   2  -4   3     5685.29     6030.92    140.02 o 
   3  -4   3      339.14      328.84      9.01 o 
   4  -4   3     1791.41     1777.64     43.10 o 
   5  -4   3      531.72      496.79     17.76 o 
   6  -4   3       80.95       85.23      8.35 o 
   7  -4   3        4.78        6.04      6.05 o 
  -7  -3   3        0.02       -2.50      5.11 o 
  -6  -3   3        9.37       13.91      3.03 o 
  -5  -3   3       11.03        8.56      3.35 o 
  -4  -3   3      301.12      291.29      8.51 o 
  -3  -3   3       95.89      104.84      3.19 o 
  -2  -3   3      550.11      555.08     11.70 o 
  -1  -3   3     1129.24     1126.23     20.97 o 
   0  -3   3     1254.91     1289.37     23.98 o 
   1  -3   3       65.81       70.83      2.07 o 
   2  -3   3       70.31       67.18      2.35 o 
   3  -3   3      818.54      832.67     23.88 o 
   4  -3   3       15.91       15.86      1.69 o 
   5  -3   3      182.25      187.78      5.20 o 
   6  -3   3        1.57        0.37      4.23 o 
   7  -3   3       42.67       44.17      7.04 o 
  -7  -2   3       20.08       16.75      4.88 o 
  -6  -2   3       23.39       30.49      3.09 o 
  -5  -2   3      563.97      590.02     14.36 o 
  -4  -2   3     2471.91     2325.75     51.61 o 
  -3  -2   3       35.69       36.21      1.78 o 
  -2  -2   3      414.03      448.20      9.46 o 
  -1  -2   3     3263.07     3103.81     52.60 o 
   0  -2   3     3129.51     3270.29     53.64 o 
   1  -2   3       18.48       27.64      1.03 o 
   2  -2   3       20.87       31.45      1.63 o 
   3  -2   3      571.32      563.09     14.01 o 
   4  -2   3      962.32      985.51     21.94 o 
   5  -2   3     2475.97     2561.48     61.02 o 
   6  -2   3      296.81      288.97     14.20 o 
   7  -2   3       18.16       11.84      4.70 o 
   8  -2   3      161.04      232.37     16.78 o 
  -7  -1   3       80.72       92.07      7.28 o 
  -6  -1   3        5.55        1.77      3.67 o 
  -5  -1   3       24.91       32.43      3.47 o 
  -4  -1   3      189.45      202.80      5.24 o 
  -3  -1   3        5.09        3.98      0.96 o 
  -2  -1   3      109.53      111.22      2.58 o 
  -1  -1   3     1253.30     1249.45     21.35 o 
   0  -1   3      713.97      770.58     14.67 o 
   1  -1   3     8376.79     7912.70    161.99 o 
   2  -1   3      132.05      153.55      4.76 o 
   3  -1   3      497.26      521.33     18.41 o 
   4  -1   3      130.54      131.48      5.00 o 
   5  -1   3      347.79      348.69     10.81 o 
   6  -1   3       25.44       25.56      8.92 o 
   7  -1   3       22.69       29.80      7.23 o 
   8  -1   3        7.94       -2.24      7.35 o 
  -7   0   3        2.43        1.44      4.53 o 
  -6   0   3        2.33       11.15      3.94 o 
  -5   0   3      654.00      659.93     17.44 o 
  -4   0   3     1503.07     1519.36     29.18 o 
  -3   0   3      764.90      756.56     14.02 o 
  -2   0   3      211.41      264.65      5.41 o 
  -1   0   3     7404.02     6925.24    119.38 o 
   0   0   3      275.37      293.96      5.29 o 
   1   0   3     4770.08     4838.60    175.56 o 
   2   0   3      309.80      347.69      8.57 o 
   3   0   3        9.15        4.53      1.39 o 
   4   0   3      361.68      342.76     10.39 o 
   5   0   3     1170.70     1185.92     33.35 o 
   6   0   3       44.60       66.01      5.66 o 
   7   0   3       53.29       63.44      8.49 o 
   8   0   3      105.91      121.85     18.72 o 
  -7   1   3       37.22       41.41      8.22 o 
  -6   1   3        0.41       -0.20      1.98 o 
  -5   1   3      282.37      302.21      8.83 o 
  -4   1   3      216.19      223.43      5.06 o 
  -3   1   3       64.11       65.39      2.01 o 
  -2   1   3      199.70      239.07      5.23 o 
  -1   1   3     1900.68     1964.85     30.59 o 
   0   1   3      572.54      584.48      9.73 o 
   1   1   3     4688.72     4703.26     98.43 o 
   2   1   3       68.32       83.40      2.19 o 
   3   1   3      162.87      184.18      5.36 o 
   4   1   3      945.63      996.25     24.79 o 
   5   1   3      248.44      257.65     13.17 o 
   6   1   3      103.21      113.31      9.22 o 
   7   1   3        4.93        1.24      5.85 o 
  -7   2   3       13.33       19.94      5.24 o 
  -6   2   3       61.29       65.06      4.34 o 
  -5   2   3      871.61      858.81     31.61 o 
  -4   2   3      537.89      563.25     16.47 o 
  -3   2   3     1834.15     1866.43     36.81 o 
  -2   2   3      120.10      142.21      4.06 o 
  -1   2   3     1250.57     1156.01     20.27 o 
   0   2   3    12659.65    11972.67    189.08 o 
   1   2   3    18949.38    16697.21    436.67 o 
   2   2   3      353.16      356.42      6.72 o 
   3   2   3      226.21      238.26      5.19 o 
   4   2   3     2204.07     2392.78     65.15 o 
   5   2   3      708.10      790.10     27.09 o 
   6   2   3      120.13      139.92     10.19 o 
   7   2   3      127.69      136.89     11.25 o 
  -7   3   3        2.31        0.77      4.77 o 
  -6   3   3       67.03       67.62      9.42 o 
  -5   3   3      247.53      246.47     10.38 o 
  -4   3   3       41.26       41.55      3.65 o 
  -3   3   3        4.51        8.62      1.29 o 
  -2   3   3     1437.72     1466.78     34.93 o 
  -1   3   3     1624.76     1691.37     29.51 o 
   0   3   3       31.50       33.07      1.00 o 
   1   3   3       17.69       15.05      1.17 o 
   2   3   3       33.04       41.73      1.64 o 
   3   3   3      160.36      180.09      4.48 o 
   4   3   3      584.46      577.10     14.86 o 
   5   3   3       11.82       12.30      1.50 o 
   6   3   3       47.73       49.63      8.92 o 
   7   3   3        5.16        4.16      7.73 o 
  -7   4   3        5.78        0.59      5.07 o 
  -6   4   3      128.85      119.42      7.20 o 
  -5   4   3      355.44      375.40     14.60 o 
  -4   4   3      711.00      709.48     24.57 o 
  -3   4   3      580.14      522.65     13.37 o 
  -2   4   3     1790.80     1821.89     41.91 o 
  -1   4   3      361.28      349.69      6.28 o 
   0   4   3     2732.42     2645.52     43.66 o 
   1   4   3      774.59      613.74     10.51 o 
   2   4   3      152.74      206.80      4.97 o 
   3   4   3       58.31       55.98      2.33 o 
   4   4   3     2661.60     2708.55     73.53 o 
   5   4   3     1090.56     1181.04     69.39 o 
   6   4   3      593.41      648.29     36.41 o 
   7   4   3       16.54       20.51      6.54 o 
  -6   5   3        7.64       11.22      4.16 o 
  -5   5   3       27.94       33.38      4.65 o 
  -4   5   3        7.13        7.05      3.34 o 
  -3   5   3      212.03      217.84      9.55 o 
  -2   5   3       99.89       82.92      2.66 o 
  -1   5   3      542.77      562.69      9.89 o 
   0   5   3     3106.30     3216.41     53.04 o 
   1   5   3      311.82      335.48      6.25 o 
   2   5   3       50.88       60.95      2.23 o 
   3   5   3       21.92       17.57      2.37 o 
   4   5   3      263.24      248.48      8.68 o 
   5   5   3       53.04       49.13      3.77 o 
   6   5   3       95.83      112.13      8.72 o 
   7   5   3       60.74       44.58      9.21 o 
  -6   6   3       60.81       79.43     11.58 o 
  -5   6   3      152.55      146.04      8.53 o 
  -4   6   3     1114.98     1065.48     66.00 o 
  -3   6   3      464.79      461.36     21.95 o 
  -2   6   3      285.18      278.10      7.46 o 
  -1   6   3        8.13        8.04      1.15 o 
   0   6   3     3023.94     2812.55     49.11 o 
   1   6   3     1149.18     1089.00     19.48 o 
   2   6   3        1.23        0.96      1.05 o 
   3   6   3      515.86      567.98     22.33 o 
   4   6   3     1050.94     1068.64     83.66 o 
   5   6   3      159.51      151.25     13.82 o 
   6   6   3       71.92       81.03      8.49 o 
   7   6   3       76.30       47.85     11.29 o 
  -6   7   3      149.74      152.51     17.83 o 
  -5   7   3        3.15        0.09      4.23 o 
  -4   7   3        2.23        4.26      4.07 o 
  -3   7   3       10.47       12.71      4.54 o 
  -2   7   3       23.66       18.70      2.17 o 
  -1   7   3      378.24      366.15      8.02 o 
   0   7   3      837.94      772.74     14.48 o 
   1   7   3        5.77        6.39      1.57 o 
   2   7   3       30.33       34.64      3.19 o 
   3   7   3     1550.66     1441.90     60.39 o 
   4   7   3      327.15      288.24     16.16 o 
   5   7   3        3.34        4.35      5.33 o 
   6   7   3      142.59      147.11     16.94 o 
   7   7   3       49.89       56.47     12.48 o 
  -5   8   3       62.04       54.25      6.74 o 
  -4   8   3      562.57      563.04     34.57 o 
  -3   8   3      140.28      140.60     11.06 o 
  -2   8   3        2.81       -1.24      1.92 o 
  -1   8   3      647.81      662.99     14.57 o 
   0   8   3     2392.53     2318.08     41.10 o 
   1   8   3      512.40      507.60     13.43 o 
   2   8   3      994.14      974.35     27.59 o 
   3   8   3        2.91        1.36      5.63 o 
   4   8   3      123.60      146.56     11.75 o 
   5   8   3      212.98      193.32     13.87 o 
   6   8   3       67.31       59.74     13.37 o 
  -5   9   3        9.80       -3.76      7.19 o 
  -4   9   3       10.84        6.60      8.91 o 
  -3   9   3      587.85      559.78     19.43 o 
  -2   9   3       81.96       81.43      4.16 o 
  -1   9   3      226.88      216.17      7.00 o 
   0   9   3      134.23      127.14      4.98 o 
   1   9   3       15.13       14.02      2.67 o 
   2   9   3       82.24       80.37      7.04 o 
   3   9   3      226.80      223.93     15.78 o 
   4   9   3       40.01       35.00      8.16 o 
   5   9   3      112.80      132.10     12.68 o 
   6   9   3        4.51       12.48     11.59 o 
  -4  10   3      444.42      455.94     17.46 o 
  -3  10   3        1.93       -4.44      4.62 o 
  -2  10   3       73.69       67.16      5.27 o 
  -1  10   3      731.63      705.86     18.85 o 
   0  10   3      681.06      684.86     22.67 o 
   1  10   3      227.94      226.92      8.83 o 
   2  10   3       12.65       12.21      2.50 o 
   3  10   3      119.75      144.84     13.49 o 
   4  10   3       43.63       56.43     10.19 o 
   5  10   3      516.07      504.03     38.93 o 
  -3  11   3        2.16        3.91      4.25 o 
  -2  11   3       13.34       11.50      3.03 o 
  -1  11   3       54.61       72.78      5.24 o 
   0  11   3        4.29        2.07      3.69 o 
   1  11   3       39.05       33.25      4.36 o 
   2  11   3       54.70       57.23      6.54 o 
   3  11   3      344.44      337.64     21.87 o 
   4  11   3       17.14       15.97     10.00 o 
   5  11   3       78.50       79.35     16.05 o 
  -2  12   3        7.55        5.51      3.04 o 
  -1  12   3      414.27      440.55     19.26 o 
   0  12   3      226.30      242.20     10.99 o 
   1  12   3      317.50      366.82     25.66 o 
   2  12   3        4.66        4.30      6.09 o 
   3  12   3      176.91      165.77     18.87 o 
   4  12   3       40.72       38.04     14.86 o 
  -1  13   3      153.67      159.78      9.64 o 
   0  13   3        5.20        2.55      4.22 o 
   1  13   3        2.93       -0.95      3.74 o 
   2  13   3       26.65       28.21      7.30 o 
  -2 -12   4      117.96      123.62     10.42 o 
  -1 -12   4      368.65      412.54     61.82 o 
   0 -12   4      297.58      331.12     13.25 o 
   1 -12   4        0.51        3.08      3.56 o 
   2 -12   4        3.56        8.41      8.92 o 
  -3 -11   4        6.10       -4.19      8.62 o 
  -2 -11   4        3.32        0.22      2.56 o 
  -1 -11   4       68.79       71.79      5.24 o 
   0 -11   4      191.13      193.19      8.88 o 
   1 -11   4       69.84       80.27      7.99 o 
   2 -11   4        1.09        1.40      2.62 o 
   3 -11   4       28.30       26.40      6.73 o 
  -4 -10   4       32.55       22.40     12.33 o 
  -3 -10   4      100.88      108.68     12.69 o 
  -2 -10   4      231.48      242.51     12.02 o 
  -1 -10   4     1024.33     1089.21     92.40 o 
   0 -10   4      100.21      111.33      6.31 o 
   1 -10   4        0.39        2.13      2.59 o 
   2 -10   4      128.28      137.26     11.70 o 
   3 -10   4      835.10      978.05     57.36 o 
   4 -10   4      151.64      146.43     11.09 o 
  -5  -9   4       14.03       29.64      8.76 o 
  -4  -9   4       98.29       96.95     11.11 o 
  -3  -9   4        9.52       10.23      9.51 o 
  -2  -9   4        6.13        6.23      2.21 o 
  -1  -9   4      379.34      383.58     15.61 o 
   0  -9   4      154.58      153.41      7.23 o 
   1  -9   4      144.55      151.01      5.97 o 
   2  -9   4       60.96       63.47      5.25 o 
   3  -9   4       91.63      100.69     15.84 o 
   4  -9   4       81.70       67.71      7.05 o 
   5  -9   4      295.08      258.85     26.75 o 
  -5  -8   4      241.81      230.82     15.86 o 
  -4  -8   4       18.40        9.46      7.04 o 
  -3  -8   4      207.26      192.49     22.14 o 
  -2  -8   4      291.22      286.81     13.56 o 
  -1  -8   4      925.50      892.10     24.67 o 
   0  -8   4        5.30        7.93      2.39 o 
   1  -8   4       42.61       45.51      5.12 o 
   2  -8   4      269.24      293.73     11.67 o 
   3  -8   4      747.04      752.00     55.38 o 
   4  -8   4      197.50      201.78     12.12 o 
   5  -8   4       36.82       33.77      5.79 o 
   6  -8   4       12.29       10.96      8.49 o 
  -6  -7   4        0.57       -0.45      6.51 o 
  -5  -7   4       89.30       84.24      9.31 o 
  -4  -7   4       14.81       10.83      5.80 o 
  -3  -7   4        7.83        9.11      5.15 o 
  -2  -7   4        5.84        6.30      1.74 o 
  -1  -7   4      217.46      227.86      8.09 o 
   0  -7   4       95.02      101.78      3.74 o 
   1  -7   4      506.26      533.13     12.79 o 
   2  -7   4      117.11      110.93      4.49 o 
   3  -7   4      154.36      161.69      7.23 o 
   4  -7   4      474.02      442.68     17.62 o 
   5  -7   4       49.07       43.01      6.29 o 
   6  -7   4       25.00       21.94      4.90 o 
  -6  -6   4       14.87       15.47      7.63 o 
  -5  -6   4      592.46      502.95     19.65 o 
  -4  -6   4       69.76       53.10      5.42 o 
  -3  -6   4       22.90       27.31      5.36 o 
  -2  -6   4     2604.45     2583.13     69.04 o 
  -1  -6   4     4563.59     4709.46    105.70 o 
   0  -6   4      978.82      998.55     20.85 o 
   1  -6   4        4.61        6.28      1.43 o 
   2  -6   4      669.08      658.39     18.10 o 
   3  -6   4       17.73       15.24      2.47 o 
   4  -6   4      319.97      297.95     23.72 o 
   5  -6   4       25.21       19.33      4.70 o 
   6  -6   4        4.56        6.08      3.72 o 
   7  -6   4       11.73       11.89     12.18 o 
  -6  -5   4        2.36        2.13      5.33 o 
  -5  -5   4       47.37       41.12      6.00 o 
  -4  -5   4       85.55       81.38      7.02 o 
  -3  -5   4       31.25       33.46      4.10 o 
  -2  -5   4      350.17      352.04      7.99 o 
  -1  -5   4       83.63       77.07      2.66 o 
   0  -5   4      555.34      549.05     11.09 o 
   1  -5   4      317.13      339.39      7.34 o 
   2  -5   4      710.93      701.35     19.91 o 
   3  -5   4       12.07       12.67      2.03 o 
   4  -5   4      297.81      294.53      8.72 o 
   5  -5   4       48.34       41.60      5.81 o 
   6  -5   4        1.37        2.55      3.05 o 
   7  -5   4        0.45       -1.79      7.58 o 
  -7  -4   4       27.48       24.92      6.64 o 
  -6  -4   4       97.54      118.15     16.15 o 
  -5  -4   4      278.28      258.32     13.79 o 
  -4  -4   4      153.43      155.77      9.68 o 
  -3  -4   4        1.00        2.42      2.58 o 
  -2  -4   4     3165.06     3021.47     55.16 o 
  -1  -4   4     1592.87     1545.74     25.97 o 
   0  -4   4     3075.11     3116.25     57.16 o 
   1  -4   4        8.88        8.02      1.85 o 
   2  -4   4     5241.85     5298.23    112.30 o 
   3  -4   4     4181.43     4210.24    100.39 o 
   4  -4   4     2425.51     2460.34     59.14 o 
   5  -4   4        3.97        1.15      2.40 o 
   6  -4   4        0.51        0.01      5.94 o 
   7  -4   4       90.67       92.53     13.22 o 
  -7  -3   4       31.28       25.81      6.57 o 
  -6  -3   4      144.66      169.91     13.50 o 
  -5  -3   4        2.61        0.51      3.78 o 
  -4  -3   4       90.83       82.38      8.35 o 
  -3  -3   4       24.22       21.39      1.78 o 
  -2  -3   4     2079.92     2087.11     44.84 o 
  -1  -3   4       99.40      106.46      2.63 o 
   0  -3   4      278.32      303.44      6.24 o 
   1  -3   4     1323.07     1538.67     30.19 o 
   2  -3   4      654.63      724.48     16.16 o 
   3  -3   4      113.13      112.00      6.15 o 
   4  -3   4      418.91      406.30     10.74 o 
   5  -3   4        8.60        9.93      1.71 o 
   6  -3   4       44.28       37.35      5.39 o 
   7  -3   4       95.63       81.42      8.01 o 
  -7  -2   4       46.88       36.28      6.01 o 
  -6  -2   4      424.88      500.55     34.66 o 
  -5  -2   4       29.45       30.55      3.09 o 
  -4  -2   4       31.42       36.31      2.86 o 
  -3  -2   4      387.70      373.43      7.86 o 
  -2  -2   4      631.47      522.88     11.00 o 
  -1  -2   4     1023.86      972.99     18.10 o 
   0  -2   4     4839.00     4787.75     86.95 o 
   1  -2   4     2898.19     2967.80     62.00 o 
   2  -2   4      990.41      997.16     21.66 o 
   3  -2   4     2456.67     2641.08     57.59 o 
   4  -2   4     2350.73     2480.77     64.83 o 
   5  -2   4       16.97       17.62      2.40 o 
   6  -2   4        4.37        4.28      3.22 o 
   7  -2   4      126.17      154.12     10.16 o 
  -7  -1   4       64.98       59.54      8.71 o 
  -6  -1   4       84.16       86.40      5.04 o 
  -5  -1   4        1.36       -2.14      2.26 o 
  -4  -1   4       23.12       26.20      1.91 o 
  -3  -1   4      198.84      194.92      4.28 o 
  -2  -1   4     1157.57     1122.94     21.35 o 
  -1  -1   4      190.59      189.58      3.92 o 
   0  -1   4      525.46      543.30     10.27 o 
   1  -1   4      309.76      284.08      6.55 o 
   2  -1   4        6.58        8.95      0.96 o 
   3  -1   4      762.48      823.29     19.60 o 
   4  -1   4      252.97      283.18     10.56 o 
   5  -1   4      346.20      351.42     12.98 o 
   6  -1   4      138.45      139.08     14.86 o 
   7  -1   4      168.22      199.14     15.45 o 
  -7   0   4       35.56       47.46      6.17 o 
  -6   0   4      280.98      326.26     33.82 o 
  -5   0   4      973.22      961.31     32.19 o 
  -4   0   4     2733.13     2696.81     58.94 o 
  -3   0   4      553.38      570.81     10.63 o 
  -2   0   4     1288.52     1225.16     23.55 o 
  -1   0   4     3502.58     3401.89     58.76 o 
   0   0   4     5754.28     5835.06    112.44 o 
   1   0   4     1992.72     2069.50     37.08 o 
   2   0   4      439.13      469.97     12.80 o 
   3   0   4     3474.82     3518.47     83.22 o 
   4   0   4     1123.96     1093.38     29.68 o 
   5   0   4       18.64       23.84      3.30 o 
   6   0   4      130.99      135.12      9.76 o 
   7   0   4      266.58      303.54     17.52 o 
  -7   1   4        2.91       -4.26      4.70 o 
  -6   1   4       14.13       17.25      3.34 o 
  -5   1   4      404.61      401.99     13.18 o 
  -4   1   4        1.73        1.78      1.96 o 
  -3   1   4      389.53      382.80      8.24 o 
  -2   1   4     1410.50     1489.71     26.48 o 
  -1   1   4     2572.34     2518.29     43.27 o 
   0   1   4        6.08        9.01      0.72 o 
   1   1   4      341.62      323.95      6.40 o 
   2   1   4      359.98      399.50      9.36 o 
   3   1   4     1225.15     1227.62     25.29 o 
   4   1   4      524.69      581.70     15.06 o 
   5   1   4      137.02      135.26      7.01 o 
   6   1   4        1.91       -2.55      4.28 o 
   7   1   4        6.20        4.46      9.81 o 
  -7   2   4      119.44      117.97      9.88 o 
  -6   2   4      278.80      304.78     11.12 o 
  -5   2   4      160.25      164.62      7.84 o 
  -4   2   4       46.74       44.63      3.64 o 
  -3   2   4     1779.84     1721.53     31.87 o 
  -2   2   4      891.46      914.57     17.42 o 
  -1   2   4     6610.60     6626.16    108.56 o 
   0   2   4     5278.58     5506.05     99.58 o 
   1   2   4      323.01      346.86      7.01 o 
   2   2   4      383.77      382.66      8.87 o 
   3   2   4     5856.07     6305.21    127.15 o 
   4   2   4     1564.59     1721.32     38.26 o 
   5   2   4      313.07      342.32     19.18 o 
   6   2   4      330.85      363.79     18.87 o 
  -7   3   4       12.89        8.94      5.32 o 
  -6   3   4        0.92        0.06      3.20 o 
  -5   3   4        1.28       -0.18      3.07 o 
  -4   3   4       33.58       27.35      3.43 o 
  -3   3   4      115.19      107.59      3.77 o 
  -2   3   4       16.07       25.52      1.80 o 
  -1   3   4      748.28      645.72     10.52 o 
   0   3   4      168.88      190.91      3.77 o 
   1   3   4      608.84      659.98     13.59 o 
   2   3   4      482.59      487.94      8.97 o 
   3   3   4     1166.17     1161.61     25.97 o 
   4   3   4       78.62       88.93      4.25 o 
   5   3   4      266.45      265.65      9.79 o 
   6   3   4       84.96       82.92     10.40 o 
  -7   4   4       61.07       56.35      6.91 o 
  -6   4   4        1.19        3.49      4.36 o 
  -5   4   4      191.04      190.47     10.71 o 
  -4   4   4       78.28       81.53      5.29 o 
  -3   4   4      442.76      438.16     12.83 o 
  -2   4   4     1547.75     1532.58     28.35 o 
  -1   4   4     6406.35     6181.20    101.54 o 
   0   4   4       63.33       51.86      1.64 o 
   1   4   4      377.61      428.04      7.96 o 
   2   4   4     2083.42     2076.67     38.62 o 
   3   4   4     1917.26     1879.85     42.40 o 
   4   4   4      726.76      740.37     31.15 o 
   5   4   4      342.93      376.67     38.04 o 
   6   4   4       34.40       25.26      6.84 o 
   7   4   4       12.77        8.02      6.54 o 
  -6   5   4       32.46       24.68      4.93 o 
  -5   5   4      210.30      220.84     11.28 o 
  -4   5   4      125.36      116.50      6.86 o 
  -3   5   4      115.75      118.39      6.58 o 
  -2   5   4       55.52       48.20      2.31 o 
  -1   5   4      307.70      281.64      5.68 o 
   0   5   4      513.84      578.27     10.20 o 
   1   5   4       17.27       24.71      1.30 o 
   2   5   4     1231.60     1180.65     22.49 o 
   3   5   4      609.23      589.54     17.38 o 
   4   5   4      616.57      640.91     22.07 o 
   5   5   4       77.59       79.47      8.47 o 
   6   5   4      109.78       81.73     11.00 o 
   7   5   4       70.95       46.66      9.81 o 
  -6   6   4       22.42       25.78      7.13 o 
  -5   6   4      407.74      426.19     20.67 o 
  -4   6   4       66.68       79.83      6.02 o 
  -3   6   4        4.76        5.79      3.75 o 
  -2   6   4      859.19      798.93     18.38 o 
  -1   6   4     1872.67     1790.37     29.89 o 
   0   6   4     1086.22     1118.21     19.11 o 
   1   6   4      177.58      169.03      4.04 o 
   2   6   4     1866.60     1847.12     37.16 o 
   3   6   4      278.30      316.33     12.70 o 
   4   6   4      748.90      764.10     33.52 o 
   5   6   4        2.42        3.16      4.57 o 
   7   6   4       87.20       62.41     12.18 o 
  -6   7   4        4.21       -1.19      6.57 o 
  -5   7   4       10.39       10.25      4.69 o 
  -4   7   4      310.35      287.58     12.87 o 
  -3   7   4      366.70      345.57     12.65 o 
  -2   7   4      981.53      977.20     25.52 o 
  -1   7   4       80.70       75.33      2.61 o 
   0   7   4       85.31       86.43      2.73 o 
   1   7   4       46.72       46.25      2.26 o 
   2   7   4      582.25      567.09     16.66 o 
   3   7   4       67.58       67.35      7.56 o 
   4   7   4       25.95       36.67      6.62 o 
   5   7   4        6.46        2.97      7.73 o 
   6   7   4        0.54       -2.38      8.62 o 
   7   7   4        3.91        1.19      9.81 o 
  -5   8   4        2.10        4.04      5.02 o 
  -4   8   4        0.38       -1.08      4.03 o 
  -3   8   4       15.32       19.65      4.30 o 
  -2   8   4     1050.10      995.90     29.66 o 
  -1   8   4      548.34      546.87     14.40 o 
   0   8   4     1242.68     1190.34     21.68 o 
   1   8   4      322.86      311.29     12.32 o 
   2   8   4     1105.62     1106.89     38.91 o 
   3   8   4      739.66      726.93     60.18 o 
   4   8   4      667.42      711.74     65.83 o 
   5   8   4        0.06       -1.19      9.21 o 
   6   8   4        7.05        5.05      9.81 o 
  -5   9   4       18.89       18.24      6.91 o 
  -4   9   4        8.72       -4.49      4.51 o 
  -3   9   4       16.33       17.80      4.73 o 
  -2   9   4      208.18      215.73     11.03 o 
  -1   9   4       74.23       75.85      4.92 o 
   0   9   4       43.44       38.17      3.90 o 
   1   9   4      673.30      660.76     17.08 o 
   2   9   4      190.43      207.18     12.88 o 
   3   9   4      133.48      151.09     21.99 o 
   4   9   4      154.13      166.60     16.35 o 
   5   9   4      140.34      117.69     16.94 o 
   6   9   4       24.06       41.90     13.37 o 
  -4  10   4        0.00       -4.93      4.93 o 
  -3  10   4      123.22      111.51      7.67 o 
  -2  10   4      605.64      620.69     17.41 o 
  -1  10   4      244.36      244.76      8.67 o 
   0  10   4      621.05      600.32     20.47 o 
   1  10   4       40.63       34.75      7.16 o 
   2  10   4      207.70      212.67     12.50 o 
   3  10   4      324.20      315.13     22.59 o 
   4  10   4      515.97      476.40     35.66 o 
   5  10   4        1.48       -4.76     11.29 o 
  -3  11   4      133.93      132.68      8.34 o 
  -2  11   4       53.29       57.51      4.36 o 
  -1  11   4       14.00       11.87      3.98 o 
   0  11   4       31.38       35.02      4.85 o 
   1  11   4      241.79      253.66     10.91 o 
   2  11   4       55.49       54.76      6.54 o 
   3  11   4      135.53      146.06     20.80 o 
   4  11   4        1.01       -3.27     11.29 o 
   5  11   4       64.88       70.43     15.75 o 
  -2  12   4       38.63       41.42      4.50 o 
  -1  12   4        2.54        1.45      4.21 o 
   0  12   4       66.92       72.94      6.16 o 
   1  12   4        7.76        3.35      3.72 o 
   2  12   4       25.57       34.93      7.49 o 
   3  12   4      310.27      351.58     30.02 o 
   0  13   4        9.71        6.03      4.39 o 
   1  13   4      124.76      150.83      9.98 o 
   2  13   4        8.06        7.43      6.84 o 
  -1 -12   5       34.39       38.23      4.49 o 
   0 -12   5        3.45        1.70      4.53 o 
   1 -12   5      180.97      198.86      9.27 o 
   2 -12   5      250.03      278.78     16.59 o 
  -3 -11   5        8.08       12.78     16.05 o 
  -2 -11   5       90.20       84.70      8.42 o 
  -1 -11   5       10.51       12.56      5.55 o 
   0 -11   5       79.28       88.38     10.11 o 
   1 -11   5       14.86       13.04      3.79 o 
   2 -11   5       26.06       27.99      6.25 o 
   3 -11   5       21.19       19.09      6.48 o 
  -4 -10   5       10.29       11.92      8.92 o 
  -3 -10   5      239.93      240.48     18.31 o 
  -2 -10   5      495.06      525.80     17.65 o 
  -1 -10   5       33.26       30.46      3.75 o 
   0 -10   5       39.31       33.35      3.89 o 
   1 -10   5     1051.88     1054.71     41.89 o 
   2 -10   5      475.67      488.97     15.36 o 
   3 -10   5      198.42      210.67     17.94 o 
   4 -10   5        5.21        7.87      5.86 o 
  -5  -9   5        5.35       16.29      8.70 o 
  -4  -9   5       17.30       12.49      7.77 o 
  -3  -9   5      123.18      110.18     11.72 o 
  -2  -9   5      344.28      335.86     16.09 o 
  -1  -9   5       36.01       34.37      4.53 o 
   0  -9   5       51.41       56.56      4.27 o 
   1  -9   5      223.15      214.63      7.93 o 
   2  -9   5       72.73       73.54      4.06 o 
   3  -9   5      136.94      149.80     11.63 o 
   4  -9   5       96.47      114.29      9.08 o 
   5  -9   5       16.13        4.36      8.09 o 
  -5  -8   5       33.69       37.58     12.78 o 
  -4  -8   5       66.04       61.28      9.24 o 
  -3  -8   5      283.79      264.78     16.59 o 
  -2  -8   5        9.02        9.86      3.05 o 
  -1  -8   5       54.33       58.63      3.84 o 
   0  -8   5       11.09       12.67      4.08 o 
   1  -8   5      644.20      677.30     21.87 o 
   2  -8   5      468.55      466.23     12.84 o 
   3  -8   5      652.75      639.80     36.37 o 
   4  -8   5       28.24       30.95      7.37 o 
   5  -8   5      135.02      145.14      9.99 o 
   6  -8   5      135.17      101.04     17.83 o 
  -6  -7   5        3.72        7.65      7.35 o 
  -5  -7   5       36.48       37.93      7.65 o 
  -4  -7   5       19.90       15.84      6.18 o 
  -3  -7   5      415.81      386.89     20.27 o 
  -2  -7   5      156.85      147.42      5.73 o 
  -1  -7   5        9.44       12.53      2.30 o 
   0  -7   5        0.90        0.40      2.10 o 
   1  -7   5       70.39       76.71      3.77 o 
   2  -7   5      188.36      185.22      6.76 o 
   3  -7   5      452.27      438.70     14.54 o 
   4  -7   5        0.32        0.05      6.11 o 
   5  -7   5       33.35       30.07      7.51 o 
   6  -7   5       37.24       42.15      8.97 o 
  -6  -6   5       74.46       69.19      9.72 o 
  -5  -6   5        6.13       -0.42      4.39 o 
  -4  -6   5       56.40       64.89      6.61 o 
  -3  -6   5      649.78      603.09     22.41 o 
  -2  -6   5      401.27      397.78     11.68 o 
  -1  -6   5     1453.70     1426.73     33.16 o 
   0  -6   5      635.28      663.61     14.34 o 
   1  -6   5     1701.12     1692.84     36.49 o 
   2  -6   5     1323.87     1277.81     27.77 o 
   3  -6   5     2463.58     2416.28     76.31 o 
   4  -6   5       10.90       14.90      3.29 o 
   5  -6   5      144.02      136.53      7.82 o 
   6  -6   5      127.50      143.61     10.17 o 
  -6  -5   5        5.77        3.58      8.17 o 
  -5  -5   5        8.16        5.65      4.99 o 
  -4  -5   5        6.38        0.97      3.98 o 
  -3  -5   5      471.34      405.18     19.32 o 
  -2  -5   5      268.64      274.52      7.06 o 
  -1  -5   5      913.25      951.49     19.53 o 
   0  -5   5       57.27       51.06      2.23 o 
   1  -5   5      284.76      284.46      6.42 o 
   2  -5   5       86.61       82.47      3.35 o 
   3  -5   5      116.16      115.70      5.69 o 
   4  -5   5       80.87       78.25      4.41 o 
   5  -5   5       39.36       37.38      4.03 o 
   6  -5   5       79.37       82.81      7.33 o 
   7  -5   5       12.60       14.53      7.00 o 
  -6  -4   5        0.65       -4.57      4.57 o 
  -5  -4   5        0.70       -0.80      4.14 o 
  -4  -4   5     1462.50     1314.87     54.16 o 
  -3  -4   5     2654.41     2524.23    121.09 o 
  -2  -4   5      393.32      354.70      7.22 o 
  -1  -4   5      288.31      287.51      5.98 o 
   0  -4   5     1258.90     1200.10     22.61 o 
   1  -4   5      428.09      411.85      8.45 o 
   2  -4   5     1511.02     1495.65     32.61 o 
   3  -4   5     1350.31     1305.72     32.14 o 
   4  -4   5      185.64      173.53      6.57 o 
   5  -4   5       39.77       40.14      3.26 o 
   6  -4   5      882.66      873.72     38.02 o 
   7  -4   5      155.10      135.15     37.74 o 
  -7  -3   5       27.08       21.42      6.71 o 
  -6  -3   5       89.82      103.86      7.18 o 
  -5  -3   5       23.13       20.93      4.78 o 
  -4  -3   5        4.59        3.61      3.01 o 
  -3  -3   5       89.77       92.62      4.66 o 
  -2  -3   5      409.15      405.61     11.78 o 
  -1  -3   5      233.63      236.33      4.86 o 
   0  -3   5       36.08       31.57      1.40 o 
   1  -3   5      115.02      120.18      3.09 o 
   2  -3   5     4798.95     4828.38    102.45 o 
   3  -3   5      142.79      156.99      4.99 o 
   4  -3   5       85.08       89.57      3.70 o 
   5  -3   5      109.57      108.56      5.07 o 
   6  -3   5       73.78       81.44     21.40 o 
   7  -3   5       51.92       42.54     11.74 o 
  -7  -2   5      237.40      241.06     14.86 o 
  -6  -2   5       83.29      104.96      8.19 o 
  -5  -2   5       62.23       66.61      5.35 o 
  -4  -2   5      357.62      363.56     10.67 o 
  -3  -2   5      140.26      141.75      4.31 o 
  -2  -2   5     1101.47      999.05     20.32 o 
  -1  -2   5      202.73      181.35      3.80 o 
   0  -2   5     3137.54     3301.55     60.24 o 
   1  -2   5     2536.11     2669.86     55.79 o 
   2  -2   5     5077.50     5176.18    109.76 o 
   3  -2   5      693.10      731.62     18.24 o 
   4  -2   5        0.29        1.39      1.31 o 
   5  -2   5      440.85      469.47     14.15 o 
   6  -2   5      241.48      277.92     13.70 o 
   7  -2   5      148.98      143.21      9.67 o 
  -7  -1   5       17.74       21.54      5.83 o 
  -6  -1   5        3.78        3.44      3.16 o 
  -5  -1   5        9.04       16.30      3.01 o 
  -4  -1   5      591.66      605.63     17.02 o 
  -3  -1   5       10.27       10.80      1.39 o 
  -2  -1   5      937.77      904.77     18.63 o 
  -1  -1   5      163.35      175.37      3.61 o 
   0  -1   5       47.99       47.57      1.51 o 
   1  -1   5      422.17      463.07      9.28 o 
   2  -1   5     3521.57     3607.84     84.13 o 
   3  -1   5       44.44       47.03      2.47 o 
   4  -1   5      102.26       93.60      3.38 o 
   5  -1   5      367.46      380.15     11.58 o 
   6  -1   5       38.51       38.60      3.79 o 
   7  -1   5       45.81       48.44      5.35 o 
   8  -1   5        0.28        0.59      4.46 o 
  -7   0   5       12.31       21.56      5.78 o 
  -6   0   5       26.40       28.57      4.98 o 
  -5   0   5      101.76       98.20      5.33 o 
  -4   0   5      507.57      511.36     14.30 o 
  -3   0   5     1163.36     1185.31     21.62 o 
  -2   0   5     5038.57     4987.27     98.80 o 
  -1   0   5     1344.06     1516.66     25.23 o 
   0   0   5       20.78       18.68      0.89 o 
   1   0   5     3405.21     3277.47     63.30 o 
   2   0   5     3049.07     2946.16     62.56 o 
   3   0   5      106.72      106.57      3.14 o 
   4   0   5       84.03       92.25      3.21 o 
   5   0   5      983.81     1096.14     32.16 o 
   6   0   5      449.11      496.69     23.42 o 
  -7   1   5       15.13       14.80      5.65 o 
  -6   1   5       28.61       31.57      3.87 o 
  -5   1   5        5.43        2.33      2.67 o 
  -4   1   5      205.75      207.25      6.99 o 
  -3   1   5       18.45       16.76      1.21 o 
  -2   1   5      187.70      150.65      3.38 o 
  -1   1   5     2147.41     2334.59     38.56 o 
   0   1   5      298.88      348.71      6.45 o 
   1   1   5      295.41      298.99      6.60 o 
   2   1   5      315.83      291.54      7.23 o 
   3   1   5       99.22      114.03      3.86 o 
   4   1   5      274.33      297.66      6.97 o 
   5   1   5      195.33      211.39      7.82 o 
   6   1   5       11.01        9.31      4.86 o 
  -7   2   5      182.74      188.31     12.21 o 
  -6   2   5      104.86      116.36      6.52 o 
  -5   2   5      310.61      293.13     10.57 o 
  -4   2   5     1174.11     1161.54     30.40 o 
  -3   2   5     2510.64     2570.19     48.21 o 
  -2   2   5     1642.15     1560.96     27.79 o 
  -1   2   5       41.14       41.73      1.27 o 
   0   2   5      603.15      642.90     11.45 o 
   1   2   5     2852.19     2640.55     46.92 o 
   2   2   5     1369.54     1320.47     28.00 o 
   3   2   5     1222.13     1280.23     28.37 o 
   4   2   5      411.03      450.69     10.88 o 
   5   2   5      908.79      965.22     32.34 o 
   6   2   5      213.58      229.43     19.91 o 
  -7   3   5      125.74      120.12     16.20 o 
  -6   3   5       27.20       26.97      5.49 o 
  -5   3   5        5.56        3.95      3.18 o 
  -4   3   5       83.85       78.97      4.57 o 
  -3   3   5       16.02       14.63      1.89 o 
  -2   3   5      815.30      847.70     15.97 o 
  -1   3   5       20.76       23.44      1.49 o 
   0   3   5      449.00      509.25      9.18 o 
   1   3   5     4185.66     4403.88     70.76 o 
   2   3   5      964.70     1063.49     21.39 o 
   3   3   5      404.85      471.39     11.12 o 
   4   3   5        2.27        1.34      1.59 o 
   5   3   5        4.02        2.38      3.04 o 
   6   3   5        6.83        5.05      4.46 o 
   7   3   5       88.71       82.92      8.32 o 
  -6   4   5       29.44       27.72      4.94 o 
  -5   4   5       22.68       21.74      4.12 o 
  -4   4   5       20.02       20.57      3.24 o 
  -3   4   5     2019.49     1952.03     55.41 o 
  -2   4   5     1011.58      946.28     17.81 o 
  -1   4   5      201.96      216.61      4.49 o 
   0   4   5       28.06       34.14      1.90 o 
   1   4   5     8505.26     8229.22    140.21 o 
   2   4   5     2192.57     2280.86     42.35 o 
   3   4   5      793.01      810.28     17.10 o 
   4   4   5      179.70      198.58      8.40 o 
   5   4   5      254.38      234.48     17.24 o 
   6   4   5       82.86       71.03      8.92 o 
   7   4   5      233.08      233.29     17.83 o 
  -6   5   5        0.28       -1.34      4.30 o 
  -5   5   5      261.28      243.48     10.22 o 
  -4   5   5       17.45       13.36      3.41 o 
  -3   5   5      119.44      110.95      6.26 o 
  -2   5   5      152.31      151.49      5.76 o 
  -1   5   5       23.21       21.15      1.30 o 
   0   5   5      615.37      604.35     11.77 o 
   1   5   5      280.22      263.13      5.14 o 
   2   5   5       57.41       61.56      3.21 o 
   3   5   5      450.94      465.95     14.16 o 
   4   5   5     1163.54     1083.72     35.74 o 
   5   5   5       81.01       65.98      9.51 o 
   6   5   5       22.56       23.48      7.73 o 
   7   5   5       47.98       37.15      8.62 o 
  -6   6   5      112.66      117.60     10.98 o 
  -5   6   5       12.82        8.60      4.21 o 
  -4   6   5      107.11       90.60      6.19 o 
  -3   6   5     1340.64     1237.37     36.47 o 
  -2   6   5       14.45       13.62      1.93 o 
  -1   6   5       77.03       64.65      2.83 o 
   0   6   5      369.21      411.69      8.27 o 
   1   6   5     1375.69     1358.49     24.05 o 
   2   6   5      306.36      294.84      7.69 o 
   3   6   5     2512.16     2519.47     96.64 o 
   4   6   5      220.93      204.38     12.19 o 
   5   6   5      128.55      117.98     13.37 o 
   6   6   5      799.19      693.64     43.69 o 
   7   6   5      136.04      128.68     14.56 o 
  -5   7   5       90.38       79.21      6.42 o 
  -4   7   5       60.42       51.64      5.32 o 
  -3   7   5        6.52        5.75      3.50 o 
  -2   7   5      164.27      159.45      5.89 o 
  -1   7   5       32.96       29.97      2.58 o 
   0   7   5      311.52      307.98      6.53 o 
   1   7   5      201.15      211.67      5.23 o 
   2   7   5      364.54      361.12     12.04 o 
   3   7   5       66.62       76.29      9.36 o 
   4   7   5      226.53      207.14     18.72 o 
   5   7   5        7.68       23.78      8.92 o 
   6   7   5      163.12      147.11     16.35 o 
   7   7   5       15.29       -2.38      9.21 o 
  -5   8   5       40.91       50.72      7.36 o 
  -4   8   5      146.63      125.60      7.98 o 
  -3   8   5     1365.18     1312.75     58.40 o 
  -2   8   5      390.48      379.29      9.97 o 
  -1   8   5      214.44      206.42      7.16 o 
   0   8   5      323.90      341.36      8.33 o 
   1   8   5      648.40      648.38     16.55 o 
   2   8   5      745.48      737.52     49.62 o 
   3   8   5       25.86       40.94     13.82 o 
   4   8   5       61.02       57.06     11.00 o 
   5   8   5        7.56        1.49      9.21 o 
   6   8   5      257.46      227.94     21.99 o 
  -4   9   5       66.66       67.44      7.12 o 
  -3   9   5       85.76       93.82      6.71 o 
  -2   9   5      114.34      124.41      5.15 o 
  -1   9   5        3.20        3.64      2.68 o 
   0   9   5      370.33      376.72     13.97 o 
   1   9   5        9.89        7.24      2.72 o 
   2   9   5      430.68      429.76     31.18 o 
   3   9   5        0.90        2.63      6.42 o 
   4   9   5       97.94       85.00     13.97 o 
   5   9   5       13.27        1.19     10.10 o 
   6   9   5      121.62      104.61     16.05 o 
  -4  10   5        6.38        2.44      6.47 o 
  -3  10   5       51.66       52.11      5.36 o 
  -2  10   5      415.90      439.40     15.71 o 
  -1  10   5       79.20       80.08      6.00 o 
   0  10   5      637.26      575.82     19.82 o 
   1  10   5      682.79      643.21     18.97 o 
   2  10   5      933.30      964.80     41.23 o 
   3  10   5       55.58       56.47     11.89 o 
   4  10   5       22.27       16.35     11.29 o 
   5  10   5        2.97       -7.13     10.40 o 
  -3  11   5        3.82        0.66      4.94 o 
  -2  11   5       58.67       45.17      4.34 o 
  -1  11   5      108.62      102.59      6.35 o 
   0  11   5      124.79      130.23      7.62 o 
   1  11   5       13.17       13.72      4.28 o 
   2  11   5       94.43       90.38      7.58 o 
   3  11   5       15.55       -0.59      9.51 o 
   4  11   5        1.05       -5.65     10.10 o 
  -2  12   5      100.58      136.83     14.19 o 
  -1  12   5        3.06       -4.13      4.13 o 
   0  12   5        1.58        0.97      4.32 o 
   1  12   5      132.11      161.69      8.56 o 
   2  12   5      516.40      559.01     32.39 o 
   3  12   5      104.87      111.74     16.94 o 
   0  13   5       34.21       43.87      6.91 o 
   1  13   5       76.27       88.24     12.18 o 
   2  13   5        1.59        8.62      7.73 o 
   0 -12   6      319.64      363.72     37.12 o 
   1 -12   6      115.95      131.60     10.80 o 
  -2 -11   6       63.35       60.73      7.60 o 
  -1 -11   6       79.02       74.98      5.37 o 
   0 -11   6       31.48       29.99      4.19 o 
   1 -11   6       77.08       77.09      5.57 o 
   2 -11   6      138.82      138.23     10.99 o 
   3 -11   6        0.09       -1.32      6.67 o 
  -3 -10   6        1.54       -0.48     12.93 o 
  -2 -10   6       21.34       21.20      3.69 o 
  -1 -10   6      410.16      439.74     22.04 o 
   0 -10   6      662.87      681.56     22.45 o 
   1 -10   6       57.59       57.18      6.33 o 
   2 -10   6      155.48      152.74      8.90 o 
   3 -10   6        9.83        9.10      5.91 o 
   4 -10   6       57.42       69.11     11.96 o 
  -4  -9   6       65.26       67.66     10.45 o 
  -3  -9   6        3.27       -3.91      7.00 o 
  -2  -9   6       92.56       89.38      4.92 o 
  -1  -9   6        7.24        6.18      2.86 o 
   0  -9   6      116.32      111.08      6.19 o 
   1  -9   6      324.90      310.61     10.43 o 
   2  -9   6      243.45      250.57     13.86 o 
   3  -9   6       14.72       20.55      5.67 o 
   4  -9   6       29.99       31.09      6.21 o 
   5  -9   6      113.99      112.45     22.74 o 
  -5  -8   6        6.92       12.51      8.09 o 
  -4  -8   6      371.85      344.21     20.06 o 
  -3  -8   6      112.90       85.20      9.97 o 
  -2  -8   6       12.41       11.59      2.45 o 
  -1  -8   6     1042.72     1045.09     28.67 o 
   0  -8   6     1126.68     1160.18     40.78 o 
   1  -8   6      711.59      753.57     19.39 o 
   2  -8   6      131.80      137.82      8.34 o 
   3  -8   6      112.48      106.33      7.94 o 
   4  -8   6       38.24       39.37      5.80 o 
   5  -8   6      252.89      258.57     20.18 o 
  -5  -7   6        1.48       -1.57      5.15 o 
  -4  -7   6       30.19       24.94      7.04 o 
  -3  -7   6        5.39        9.31      5.66 o 
  -2  -7   6       35.69       30.18      2.70 o 
  -1  -7   6      121.12      122.28      5.40 o 
   0  -7   6        8.94        9.84      2.29 o 
   1  -7   6      553.08      572.59     15.07 o 
   2  -7   6      137.75      152.15      8.38 o 
   3  -7   6       57.25       57.82      5.87 o 
   4  -7   6        6.45        4.71      4.13 o 
   5  -7   6      239.94      235.91     12.52 o 
   6  -7   6       31.09       16.37      8.12 o 
  -6  -6   6       38.80       52.82     14.06 o 
  -5  -6   6      274.56      255.88     15.65 o 
  -4  -6   6      229.20      203.92     16.31 o 
  -3  -6   6      617.55      561.88     21.38 o 
  -2  -6   6      676.12      640.69     18.49 o 
  -1  -6   6      405.77      390.27     11.72 o 
   0  -6   6      837.05      860.06     18.14 o 
   1  -6   6     1846.98     1834.44     39.32 o 
   2  -6   6      112.94      104.43      4.92 o 
   3  -6   6      571.52      601.15     19.26 o 
   4  -6   6     1300.38     1255.54     42.32 o 
   5  -6   6      452.92      468.16     23.07 o 
   6  -6   6       11.33       10.85      7.39 o 
  -6  -5   6       38.37       33.68      7.19 o 
  -5  -5   6      150.62      156.16     11.42 o 
  -4  -5   6       12.98        5.17      4.49 o 
  -3  -5   6        5.70        5.39      4.14 o 
  -2  -5   6        6.52        6.46      1.61 o 
  -1  -5   6      231.41      225.74      6.17 o 
   0  -5   6       17.84       21.97      1.91 o 
   1  -5   6      777.08      809.55     18.08 o 
   2  -5   6      386.60      431.11     11.78 o 
   3  -5   6      667.94      670.06     19.95 o 
   4  -5   6       15.93       13.62      3.43 o 
   5  -5   6      147.43      155.28     10.40 o 
   6  -5   6        7.67       12.26      3.41 o 
   7  -5   6       11.58        1.49      8.02 o 
  -6  -4   6        1.18       -0.93      5.33 o 
  -5  -4   6      435.89      416.45     20.54 o 
  -4  -4   6      478.11      414.47     19.72 o 
  -3  -4   6      308.05      285.65     17.57 o 
  -2  -4   6      191.33      180.78      5.41 o 
  -1  -4   6      753.84      748.79     15.54 o 
   0  -4   6     2651.89     2701.73     49.72 o 
   1  -4   6     2964.23     2896.89     53.09 o 
   2  -4   6       20.57       26.06      2.05 o 
   3  -4   6       80.74       82.06      5.92 o 
   4  -4   6      459.55      485.51     15.33 o 
   5  -4   6      569.66      547.03     19.51 o 
   6  -4   6      107.73      107.53      6.46 o 
   7  -4   6       30.53       37.15      8.92 o 
  -6  -3   6        6.48        6.84      4.00 o 
  -5  -3   6       59.14       59.85      6.77 o 
  -4  -3   6        8.35        7.64      3.35 o 
  -3  -3   6      585.92      569.82     22.79 o 
  -2  -3   6       87.88       96.57      3.00 o 
  -1  -3   6      346.03      341.49      7.16 o 
   0  -3   6      170.48      176.12      3.98 o 
   1  -3   6      773.24      764.94     14.70 o 
   2  -3   6        3.08        5.02      1.31 o 
   3  -3   6      105.92      109.08      4.13 o 
   4  -3   6       34.87       29.03      2.63 o 
   5  -3   6       29.30       35.49      3.30 o 
   6  -3   6      338.73      330.49     21.40 o 
   7  -3   6       24.31       19.02      6.84 o 
  -6  -2   6       13.17       16.02      4.15 o 
  -5  -2   6      167.32      179.47     14.56 o 
  -4  -2   6      681.16      713.11     28.77 o 
  -3  -2   6     1670.26     1560.40     42.79 o 
  -2  -2   6      157.18      148.53      3.35 o 
  -1  -2   6      111.80      116.89      3.06 o 
   0  -2   6     4395.53     4304.77     78.38 o 
   1  -2   6     4830.88     5033.61     86.81 o 
   2  -2   6      329.40      354.58      8.42 o 
   3  -2   6       69.36       80.98      3.23 o 
   4  -2   6     3535.18     3610.56     97.25 o 
   5  -2   6      733.90      748.72     21.46 o 
   6  -2   6      140.24      155.79      9.34 o 
   7  -2   6        0.07       -4.16      4.76 o 
  -6  -1   6       28.29       28.22      4.11 o 
  -5  -1   6       14.54       17.70      3.26 o 
  -4  -1   6      175.46      167.15      6.98 o 
  -3  -1   6      112.97      112.05      4.55 o 
  -2  -1   6      184.78      185.48      3.72 o 
  -1  -1   6     1146.09     1228.63     22.85 o 
   0  -1   6     2316.21     2418.74     44.30 o 
   1  -1   6      360.76      330.01      6.99 o 
   2  -1   6      128.03      132.58      4.01 o 
   3  -1   6      112.04      108.47      4.34 o 
   4  -1   6      212.14      207.16      6.76 o 
   5  -1   6      133.06      131.38      6.31 o 
   6  -1   6      160.39      173.61     13.97 o 
   7  -1   6       12.20        8.02      4.16 o 
  -7   0   6       13.49        9.51     10.40 o 
  -6   0   6       73.68       84.96      5.63 o 
  -5   0   6      114.19      130.93      6.61 o 
  -4   0   6      890.52      917.64     24.48 o 
  -3   0   6      447.65      424.53      9.46 o 
  -2   0   6       10.70        5.02      0.90 o 
  -1   0   6        8.69       14.49      0.97 o 
   0   0   6     6950.75     7063.57    128.00 o 
   1   0   6     1014.72     1026.22     18.66 o 
   2   0   6      178.15      160.07      4.11 o 
   3   0   6      108.43      121.31      3.58 o 
   4   0   6     2277.44     2326.83     51.11 o 
   5   0   6      949.98      949.25     38.44 o 
   6   0   6      674.15      707.02     39.23 o 
   7   0   6        0.72        2.08      2.97 o 
  -6   1   6       93.38       97.81      6.03 o 
  -5   1   6        8.08       12.43      3.23 o 
  -4   1   6       17.83       22.84      2.68 o 
  -3   1   6       23.17       21.61      1.55 o 
  -2   1   6       19.26       24.84      1.04 o 
  -1   1   6        7.55        5.52      0.77 o 
   0   1   6      384.97      328.53      6.19 o 
   1   1   6      119.39      126.01      2.96 o 
   2   1   6     2060.05     2196.50     50.51 o 
   3   1   6      319.64      330.99      6.97 o 
   4   1   6      172.71      181.41      5.09 o 
   5   1   6        7.73        6.30      6.69 o 
   6   1   6      232.66      228.54     13.97 o 
  -6   2   6       18.62       28.17      4.28 o 
  -5   2   6       63.22       66.85      5.06 o 
  -4   2   6     2180.43     2220.74     56.55 o 
  -3   2   6      623.23      632.56     14.99 o 
  -2   2   6        1.79        4.22      1.14 o 
  -1   2   6     1099.34     1109.28     19.52 o 
   0   2   6     7030.89     6994.29    119.87 o 
   1   2   6      383.11      350.76      7.88 o 
   2   2   6      512.76      451.96     10.15 o 
   3   2   6       44.61       39.59      1.91 o 
   4   2   6      594.04      614.18     15.96 o 
   5   2   6      982.47     1072.56     59.44 o 
   6   2   6       77.08       95.40      8.02 o 
  -6   3   6       67.61       69.54      5.64 o 
  -5   3   6       58.95       63.51      5.85 o 
  -4   3   6      169.77      162.83      7.81 o 
  -3   3   6       89.45       91.54      3.96 o 
  -2   3   6        1.20        1.53      1.07 o 
  -1   3   6      521.95      505.49      9.81 o 
   0   3   6      252.40      244.65      5.20 o 
   1   3   6       28.17       23.41      1.19 o 
   2   3   6       88.06       74.56      2.55 o 
   3   3   6     1138.62     1168.10     26.06 o 
   4   3   6       39.49       34.69      3.22 o 
   5   3   6      719.35      780.12     44.28 o 
   7   3   6       23.03       34.18      5.65 o 
  -6   4   6        9.13       11.62      4.33 o 
  -5   4   6        8.06        7.04      3.63 o 
  -4   4   6      412.22      415.56     14.00 o 
  -3   4   6       69.68       75.03      4.46 o 
  -2   4   6       95.08      106.52      3.71 o 
  -1   4   6     1021.02     1017.05     17.92 o 
   0   4   6     4561.77     4723.53     80.90 o 
   1   4   6     6979.02     7489.88    121.80 o 
   2   4   6     1671.11     1788.91     35.63 o 
   3   4   6      590.75      607.94     17.55 o 
   4   4   6       88.88      106.39      9.81 o 
   6   4   6        8.19       15.45      5.94 o 
   7   4   6        0.39        9.81      6.24 o 
  -6   5   6        0.32       -5.89      5.89 o 
  -5   5   6       33.49       43.59      4.93 o 
  -4   5   6       77.78       91.19      8.69 o 
  -3   5   6       62.09       56.23      4.26 o 
  -2   5   6      207.91      213.54      5.97 o 
  -1   5   6     2396.47     2411.19     42.19 o 
   0   5   6       10.90       10.19      1.26 o 
   1   5   6       19.18       27.45      1.85 o 
   2   5   6        0.58        1.20      1.09 o 
   3   5   6      365.35      365.54     19.05 o 
   4   5   6        7.68       14.27      5.65 o 
   5   5   6      125.93      129.87     12.48 o 
   6   5   6        1.91        6.24      6.54 o 
   7   5   6       14.94       17.24      7.43 o 
  -6   6   6        2.56        0.26      5.54 o 
  -5   6   6       72.13       65.68      5.90 o 
  -4   6   6       51.82       53.92      5.07 o 
  -3   6   6      184.11      187.90      8.23 o 
  -2   6   6      151.87      159.58      5.09 o 
  -1   6   6     1070.06     1031.79     21.21 o 
   0   6   6     1006.54      998.12     19.07 o 
   1   6   6     1838.54     1867.03     36.90 o 
   2   6   6       98.67       87.13      4.19 o 
   3   6   6      254.22      273.39     13.33 o 
   4   6   6      975.73      890.38     52.60 o 
   6   6   6      120.21      110.85     12.48 o 
   7   6   6      189.97      159.29     15.75 o 
  -5   7   6      181.33      174.26     10.93 o 
  -4   7   6       66.79       64.33      5.65 o 
  -3   7   6        2.55        6.34      3.63 o 
  -2   7   6       85.54       92.43      4.10 o 
  -1   7   6      156.08      160.57      6.43 o 
   0   7   6      129.15      131.40      3.92 o 
   1   7   6      121.94      126.73      4.11 o 
   2   7   6      339.74      326.38     11.15 o 
   3   7   6       43.03       44.28      8.02 o 
   4   7   6      184.47      204.17     17.83 o 
   5   7   6      105.64      108.47     13.08 o 
   6   7   6       76.64       58.55     11.29 o 
   7   7   6       22.29       30.31     10.40 o 
  -5   8   6       99.99      101.89      9.18 o 
  -4   8   6      130.71      127.78      7.86 o 
  -3   8   6      126.93      122.98      8.31 o 
  -2   8   6      108.87      107.30      4.55 o 
  -1   8   6      186.88      181.78      6.19 o 
   0   8   6      298.58      282.95      9.46 o 
   1   8   6     2058.77     1919.96     44.90 o 
   2   8   6       34.76       27.47      3.92 o 
   3   8   6       12.20       12.18      7.13 o 
   4   8   6      561.28      505.82     33.88 o 
   5   8   6      444.84      420.82     30.61 o 
   6   8   6        1.37        0.00      9.21 o 
  -4   9   6        7.90       -1.89      6.05 o 
  -3   9   6        3.06        3.04      3.75 o 
  -2   9   6      260.43      246.64      7.73 o 
  -1   9   6      432.00      409.84     12.07 o 
   0   9   6      324.91      313.90     12.32 o 
   1   9   6      110.33      105.51      6.18 o 
   2   9   6      130.01      131.45      9.41 o 
   3   9   6        4.29        3.27      8.02 o 
   4   9   6      154.25      130.47     15.16 o 
   5   9   6        5.21       -1.49      8.92 o 
   6   9   6        5.54       -8.02      9.51 o 
  -4  10   6       29.57       28.63      8.78 o 
  -3  10   6      310.61      332.94     17.84 o 
  -2  10   6        6.12        4.33      3.15 o 
  -1  10   6       23.52       23.49      4.10 o 
   0  10   6      152.50      170.17     17.41 o 
   1  10   6      458.12      495.97     17.23 o 
   2  10   6       56.75       56.23      7.88 o 
   3  10   6       44.69       39.82     11.29 o 
   4  10   6      140.89      128.98     16.05 o 
   5  10   6      106.06       83.81     14.86 o 
  -3  11   6       23.96       15.11      5.55 o 
  -2  11   6      140.98      158.69      8.24 o 
  -1  11   6      163.25      158.31      8.80 o 
   0  11   6      278.29      264.08     11.68 o 
   1  11   6       12.74       14.69      4.10 o 
   2  11   6       55.86       56.55      7.20 o 
   3  11   6       58.95       44.88     12.48 o 
   4  11   6      196.67      162.27     19.02 o 
  -2  12   6       11.66        3.16      6.49 o 
  -1  12   6       49.97       43.43      6.99 o 
   0  12   6      388.18      415.14     20.77 o 
   1  12   6      116.13      110.55     12.18 o 
   2  12   6        6.74       -4.16      7.13 o 
   3  12   6       28.57       11.59     12.18 o 
  -2 -11   7       19.11       23.37      6.15 o 
  -1 -11   7       21.30       15.34      3.77 o 
   0 -11   7       45.58       41.11      4.60 o 
   1 -11   7       89.92      100.74      9.94 o 
   2 -11   7        1.61        1.93      8.02 o 
  -3 -10   7        8.85        8.62     14.86 o 
  -2 -10   7      171.60      198.76      8.45 o 
  -1 -10   7      157.11      168.64      8.07 o 
   0 -10   7      382.15      419.10     21.70 o 
   1 -10   7       78.72       82.89     10.71 o 
   2 -10   7       58.38       79.90      6.55 o 
   3 -10   7      219.18      221.36     19.18 o 
   4 -10   7      216.71      197.63     25.56 o 
  -4  -9   7        0.35        3.57      7.99 o 
  -3  -9   7        8.30       -2.10      8.02 o 
  -2  -9   7      176.43      191.01      8.10 o 
  -1  -9   7      105.70      106.64      6.01 o 
   0  -9   7      194.85      211.06      9.96 o 
   1  -9   7       12.42       13.02      2.97 o 
   2  -9   7        5.42        5.50      2.27 o 
   3  -9   7       10.93        5.60      5.36 o 
   4  -9   7       93.54       91.56     10.36 o 
  -4  -8   7      104.13       88.15     10.87 o 
  -3  -8   7       10.80       10.09      7.11 o 
  -2  -8   7      203.88      214.31      7.90 o 
  -1  -8   7      273.57      289.78     10.84 o 
   0  -8   7      703.85      707.60     24.86 o 
   1  -8   7      116.94      115.41      5.15 o 
   2  -8   7      235.37      217.59      7.24 o 
   3  -8   7      717.96      695.55     44.30 o 
   4  -8   7     1250.16     1260.55    156.47 o 
   5  -8   7      153.54      132.97     41.16 o 
  -5  -7   7       28.20       26.80      6.44 o 
  -4  -7   7       75.81       92.65     10.18 o 
  -3  -7   7        0.41       -2.48      5.33 o 
  -2  -7   7      354.00      353.75     25.35 o 
  -1  -7   7      266.44      272.90     14.46 o 
   0  -7   7      632.73      673.96     35.67 o 
   1  -7   7        9.73       16.37      2.70 o 
   2  -7   7       20.07       17.09      2.21 o 
   3  -7   7       12.31        4.47      4.09 o 
   4  -7   7       67.98       51.13      5.83 o 
   5  -7   7       35.07       23.60      7.80 o 
   6  -7   7       40.40       25.54      8.49 o 
  -5  -6   7       92.93       90.43      9.64 o 
  -4  -6   7       64.75       57.20      6.43 o 
  -3  -6   7      467.13      445.08     18.06 o 
  -2  -6   7      382.88      383.47     16.41 o 
  -1  -6   7      347.99      345.48     17.03 o 
   0  -6   7      394.68      395.01     10.84 o 
   1  -6   7       14.65       20.15      2.26 o 
   2  -6   7        8.84       14.21      2.00 o 
   3  -6   7     1332.87     1275.94     49.64 o 
   4  -6   7      546.37      523.33     19.76 o 
   5  -6   7       61.83       58.66     12.36 o 
   6  -6   7        1.72        4.64      4.05 o 
  -6  -5   7       18.70       15.22      6.98 o 
  -5  -5   7       50.35       37.09     13.52 o 
  -4  -5   7       48.63       41.19      6.50 o 
  -3  -5   7       22.76       14.27      7.28 o 
  -2  -5   7        3.92        2.87      1.68 o 
  -1  -5   7      268.28      287.87      9.11 o 
   0  -5   7      242.91      260.47      6.52 o 
   1  -5   7      123.16      126.94      4.31 o 
   2  -5   7       23.10       22.62      2.55 o 
   3  -5   7     1384.72     1300.16     43.24 o 
   4  -5   7      126.28      125.06      7.07 o 
   5  -5   7      170.37      157.44      8.19 o 
   6  -5   7        3.87       -1.42      3.39 o 
  -6  -4   7       78.15       81.20      9.01 o 
  -5  -4   7      293.66      260.51     15.09 o 
  -4  -4   7      288.87      249.23     18.72 o 
  -3  -4   7       53.68       57.12      6.18 o 
  -2  -4   7       91.12       88.84      5.08 o 
  -1  -4   7     4172.25     4117.27     86.06 o 
   0  -4   7     1288.73     1240.80     23.70 o 
   1  -4   7      153.74      177.03      5.07 o 
   2  -4   7      143.57      154.48      6.41 o 
   3  -4   7     1155.85     1189.64     33.56 o 
   4  -4   7      310.28      291.21     11.62 o 
   5  -4   7       75.49       69.34      6.05 o 
   6  -4   7       25.81       30.15      5.65 o 
   7  -4   7       35.38       38.34      8.92 o 
  -6  -3   7       10.46        7.22      5.85 o 
  -5  -3   7        3.52        1.58      4.82 o 
  -4  -3   7        0.83        5.20      4.27 o 
  -3  -3   7      361.07      371.39     14.03 o 
  -2  -3   7       78.20       78.36      4.29 o 
  -1  -3   7      854.78      867.72     16.88 o 
   0  -3   7      331.63      346.56      7.30 o 
   1  -3   7      377.70      394.13      8.15 o 
   2  -3   7      292.62      298.57      8.36 o 
   3  -3   7      517.35      544.99     17.40 o 
   4  -3   7        6.67        6.41      2.19 o 
   5  -3   7      161.86      165.45      7.43 o 
   6  -3   7      126.29      120.96     11.29 o 
   7  -3   7        1.04       -2.08      6.54 o 
  -6  -2   7        5.25        4.84      6.43 o 
  -5  -2   7      181.17      190.76     23.46 o 
  -4  -2   7       30.04       30.45      5.50 o 
  -3  -2   7      545.08      493.23     23.86 o 
  -2  -2   7     1204.56     1156.58     28.35 o 
  -1  -2   7     3513.98     3480.97     63.49 o 
   0  -2   7      770.56      790.90     15.13 o 
   1  -2   7      616.09      647.84     11.92 o 
   2  -2   7      415.95      363.08      8.74 o 
   3  -2   7     1931.87     1930.18     52.64 o 
   4  -2   7     1825.05     1858.84     50.83 o 
   5  -2   7      702.61      709.55     23.73 o 
   6  -2   7       60.92       64.19      7.13 o 
   7  -2   7       67.02       79.94      8.62 o 
  -6  -1   7        0.54       -3.52      3.52 o 
  -5  -1   7       75.77       82.10      5.53 o 
  -4  -1   7        0.21        2.74      2.71 o 
  -3  -1   7        1.37       -0.19      1.92 o 
  -2  -1   7      194.65      187.47      6.44 o 
  -1  -1   7      258.43      237.69      5.17 o 
   0  -1   7      530.26      584.61     11.29 o 
   1  -1   7      100.92      106.59      2.80 o 
   2  -1   7      406.29      391.65      9.18 o 
   3  -1   7       60.75       50.74      3.19 o 
   4  -1   7      210.16      207.87      7.38 o 
   5  -1   7      333.48      326.61     19.61 o 
   6  -1   7       36.38       40.12      5.35 o 
   7  -1   7       18.72       20.21      5.05 o 
  -6   0   7      211.35      245.46     10.42 o 
  -5   0   7      294.94      330.70     11.98 o 
  -4   0   7       64.17       53.27      4.07 o 
  -3   0   7      123.99      115.11      4.17 o 
  -2   0   7      952.04      884.24     16.81 o 
  -1   0   7     1708.27     1644.68     28.85 o 
   0   0   7      953.84      938.02     17.57 o 
   1   0   7       89.90       80.28      2.37 o 
   2   0   7     3693.09     3691.97     78.43 o 
   3   0   7     1206.98     1259.30     30.69 o 
   4   0   7     1275.62     1321.40     32.29 o 
   5   0   7       99.13      103.12      8.32 o 
   6   0   7       32.53       37.45      4.76 o 
   7   0   7       36.85       40.72      5.35 o 
  -6   1   7       65.40       65.01      6.48 o 
  -5   1   7       74.47       75.27      4.72 o 
  -4   1   7        0.05        0.75      2.46 o 
  -3   1   7      245.12      224.90      8.36 o 
  -2   1   7      376.76      365.50      7.11 o 
  -1   1   7      921.94      940.36     16.82 o 
   0   1   7       68.01       74.08      2.08 o 
   1   1   7        2.27        2.54      0.78 o 
   2   1   7     1756.63     1841.46     42.59 o 
   3   1   7      628.04      650.68     18.09 o 
   4   1   7      587.71      609.41     20.01 o 
   5   1   7       12.73       14.86      3.86 o 
   6   1   7       72.46       65.08      5.94 o 
   7   1   7        7.46        1.19      3.86 o 
  -6   2   7       59.49       74.61      5.86 o 
  -5   2   7      255.87      260.94      9.28 o 
  -4   2   7      192.89      203.37      7.42 o 
  -3   2   7        4.90        5.89      1.79 o 
  -2   2   7     2391.99     2281.19     39.80 o 
  -1   2   7     1863.34     1819.99     30.35 o 
   0   2   7     2427.32     2437.90     40.33 o 
   1   2   7       99.10      116.46      2.88 o 
   2   2   7      742.85      658.21     14.54 o 
   3   2   7      368.34      355.88     12.41 o 
   4   2   7     1345.72     1346.77     42.14 o 
   5   2   7      101.76      102.53      8.62 o 
   6   2   7       91.62       98.07      8.62 o 
   7   2   7      239.02      252.61     16.05 o 
  -6   3   7       22.25       20.98      5.67 o 
  -5   3   7        6.97        5.21      3.22 o 
  -4   3   7      417.77      398.61     12.23 o 
  -3   3   7       16.61       17.25      2.93 o 
  -2   3   7      423.08      425.60      9.40 o 
  -1   3   7      418.75      437.92      8.66 o 
   0   3   7      424.96      420.31      8.30 o 
   1   3   7      245.54      268.72      5.32 o 
   2   3   7      275.68      258.50      6.38 o 
   3   3   7      291.54      289.93     10.52 o 
   4   3   7      451.85      506.11     29.72 o 
   5   3   7      266.54      292.73     18.72 o 
   6   3   7        0.19        2.38      4.76 o 
   7   3   7       43.94       49.33      6.54 o 
  -6   4   7      257.38      257.54     14.67 o 
  -5   4   7      178.36      189.79      8.00 o 
  -4   4   7       31.71       34.72      4.40 o 
  -3   4   7      644.27      604.61     23.16 o 
  -2   4   7     1679.21     1592.64     34.65 o 
  -1   4   7       47.08       47.43      1.91 o 
   0   4   7     2038.79     2041.54     35.40 o 
   1   4   7       96.23      104.51      2.74 o 
   2   4   7      128.76      125.06      3.82 o 
   3   4   7      715.29      722.78     23.56 o 
   4   4   7     3180.50     3233.72    176.83 o 
   5   4   7      690.45      678.48     39.82 o 
   6   4   7       15.64       18.72      6.24 o 
   7   4   7      190.02      213.09     15.75 o 
  -6   5   7        1.40       -0.96      4.68 o 
  -5   5   7       44.11       45.47      5.79 o 
  -4   5   7        1.44        1.49      3.26 o 
  -3   5   7        1.56       -0.13      2.86 o 
  -2   5   7       31.28       34.71      2.98 o 
  -1   5   7        6.89        8.35      1.36 o 
   0   5   7       56.96       59.67      2.24 o 
   1   5   7      273.57      300.99      6.43 o 
   2   5   7      167.15      177.15      5.42 o 
   3   5   7     1017.63     1024.63     40.32 o 
   4   5   7        9.14       11.59      5.35 o 
   5   5   7       35.88       35.96      7.43 o 
   6   5   7       23.51       11.29      6.84 o 
   7   5   7      198.63      200.60     16.35 o 
  -5   6   7       14.13       19.91      4.72 o 
  -4   6   7      378.02      385.09     13.91 o 
  -3   6   7      107.82      100.38      5.82 o 
  -2   6   7     1829.13     1774.59     41.50 o 
  -1   6   7     1835.18     1849.21     43.36 o 
   0   6   7     1014.97      973.87     18.56 o 
   1   6   7      800.46      829.66     17.11 o 
   2   6   7      947.25      987.17     30.25 o 
   3   6   7     1200.94     1195.60     68.35 o 
   4   6   7      172.33      167.62     14.56 o 
   5   6   7       85.52       79.35     10.40 o 
   6   6   7       56.35       40.72      8.92 o 
   7   6   7       61.87       68.95     10.40 o 
  -5   7   7       12.00        3.70      5.81 o 
  -4   7   7       80.57       75.49      6.56 o 
  -3   7   7      162.28      158.47      6.70 o 
  -2   7   7       47.70       52.60      6.14 o 
  -1   7   7      443.12      450.24     12.20 o 
   0   7   7       22.31       29.83      2.79 o 
   1   7   7       33.86       36.07      2.56 o 
   2   7   7       37.59       37.29      3.64 o 
   3   7   7      849.43      759.91     46.06 o 
   4   7   7        3.38       -4.46      6.54 o 
   5   7   7        9.29       -1.19      7.13 o 
   6   7   7       34.99       24.67      9.21 o 
  -4   8   7      287.96      315.02     13.64 o 
  -3   8   7        7.85        7.21      3.47 o 
  -2   8   7        4.58        5.43      2.89 o 
  -1   8   7      384.48      376.66     12.08 o 
   0   8   7      206.09      214.83      9.23 o 
   1   8   7      192.01      168.79      6.11 o 
   2   8   7      359.20      353.42     17.98 o 
   3   8   7      898.33      856.20     52.01 o 
   4   8   7      248.37      219.62     19.02 o 
   5   8   7      147.15      135.22     15.16 o 
   6   8   7       76.93       49.93     11.00 o 
  -4   9   7       95.67       77.41      7.04 o 
  -3   9   7      385.69      370.83     16.84 o 
  -2   9   7       42.49       38.82      3.81 o 
  -1   9   7      100.07       98.39     12.89 o 
   0   9   7       10.43        6.64      4.95 o 
   1   9   7        0.44       -2.96      2.96 o 
   2   9   7       54.46       48.82      5.77 o 
   3   9   7      219.06      204.47     19.02 o 
   4   9   7        8.77       10.40      8.92 o 
   5   9   7       19.46       19.32      9.81 o 
   6   9   7      104.57       94.51     14.27 o 
  -3  10   7        5.03        1.20      4.82 o 
  -2  10   7       62.70       54.69      4.34 o 
  -1  10   7      456.78      483.15     17.37 o 
   0  10   7      242.20      227.80     10.63 o 
   1  10   7      196.05      192.57     14.12 o 
   2  10   7      127.86      132.56     14.56 o 
   3  10   7      386.71      366.44     28.83 o 
   4  10   7      131.20      126.90     16.64 o 
   5  10   7       81.52       79.94     13.97 o 
  -2  11   7       73.50       82.22      9.22 o 
  -1  11   7       82.43       96.80      7.13 o 
   0  11   7       86.42       90.14      7.67 o 
   1  11   7       55.94       47.89      5.54 o 
   2  11   7      201.44      211.80     12.71 o 
   3  11   7       11.72       -1.19     10.10 o 
   4  11   7        2.31       -9.81      9.81 o 
  -1  12   7      309.44      347.39     14.44 o 
   0  12   7       26.26       20.59      5.66 o 
   1  12   7        6.16       11.75      5.94 o 
   2  12   7      224.98      230.92     18.13 o 
   3  12   7       98.56       76.08     15.16 o 
   0 -11   8       22.71       24.17      5.30 o 
   1 -11   8        1.93        1.47      3.48 o 
  -2 -10   8      225.59      246.54     14.32 o 
  -1 -10   8      192.64      227.26     20.57 o 
   0 -10   8       97.05       94.11      7.40 o 
   1 -10   8      181.58      196.08      8.98 o 
   2 -10   8      545.86      561.93     31.79 o 
   3 -10   8      196.45      216.63     13.18 o 
  -3  -9   8       14.52       16.35     14.86 o 
  -2  -9   8       48.06       50.04      4.39 o 
  -1  -9   8      125.47      144.39      8.63 o 
   0  -9   8       39.77       41.55      4.29 o 
   1  -9   8       45.54       43.48      4.22 o 
   2  -9   8      173.48      188.34     18.93 o 
   3  -9   8       41.68       44.39      6.85 o 
   4  -9   8        1.21        0.37      8.34 o 
  -4  -8   8      123.73      117.82     13.97 o 
  -3  -8   8       87.40       67.74     12.04 o 
  -2  -8   8      627.84      654.80     39.88 o 
  -1  -8   8      355.83      361.82     22.45 o 
   0  -8   8      236.02      235.30     11.96 o 
   1  -8   8      447.44      447.23     13.75 o 
   2  -8   8      860.06      833.50     30.63 o 
   3  -8   8      265.65      268.43     25.86 o 
   4  -8   8       11.09       13.81      6.27 o 
   5  -8   8      107.39       81.25     11.34 o 
  -4  -7   8       59.34       65.06      7.57 o 
  -3  -7   8        5.24        3.97      6.35 o 
  -2  -7   8        8.09       10.28      2.62 o 
  -1  -7   8        7.06        4.78      2.62 o 
   0  -7   8        9.12        9.82      3.15 o 
   1  -7   8       40.33       29.70      2.86 o 
   2  -7   8      357.23      365.22     10.36 o 
   3  -7   8      192.80      181.26     11.06 o 
   4  -7   8      891.80      793.29     36.84 o 
   5  -7   8       51.44       34.54      9.12 o 
  -5  -6   8       49.12       34.23      7.88 o 
  -4  -6   8      133.38      120.52      9.98 o 
  -3  -6   8      302.87      277.76     14.68 o 
  -2  -6   8      362.22      356.37     19.71 o 
  -1  -6   8       29.36       28.60      3.13 o 
   0  -6   8       28.69       29.88      3.60 o 
   1  -6   8      635.39      687.27     20.42 o 
   2  -6   8     1174.74     1162.45     30.68 o 
   3  -6   8       88.95       85.82      6.33 o 
   4  -6   8       14.24       10.01      4.06 o 
   5  -6   8      276.27      278.87     12.64 o 
   6  -6   8      210.36      200.90     20.21 o 
  -5  -5   8        0.47        2.56      5.87 o 
  -4  -5   8        5.32       -1.40      5.03 o 
  -3  -5   8       61.23       49.47      6.81 o 
  -2  -5   8      744.26      729.29     27.88 o 
  -1  -5   8       22.10       21.52      2.37 o 
   0  -5   8        0.18       -0.24      1.89 o 
   1  -5   8       84.56       80.72      3.73 o 
   2  -5   8      279.87      283.05      9.91 o 
   3  -5   8       94.45       83.45      9.30 o 
   4  -5   8      166.07      168.11     12.58 o 
   5  -5   8        3.53        2.75      3.56 o 
   6  -5   8       12.54       17.09      4.50 o 
  -5  -4   8       17.24       20.46      6.29 o 
  -4  -4   8       41.22       44.76      6.69 o 
  -3  -4   8      469.16      429.82     23.92 o 
  -2  -4   8     2168.82     2030.17     94.24 o 
  -1  -4   8     1028.74     1028.46     22.57 o 
   0  -4   8      190.85      183.64      4.82 o 
   1  -4   8     1759.94     1743.52     37.15 o 
   2  -4   8     1361.00     1319.83     37.12 o 
   3  -4   8      609.97      575.55     20.50 o 
   4  -4   8        8.56       14.31      3.25 o 
   5  -4   8      640.44      641.77     53.94 o 
   6  -4   8       42.11       51.82      9.81 o 
   7  -4   8       96.91       86.19     11.89 o 
  -6  -3   8       53.53       46.97      7.91 o 
  -5  -3   8       24.91       21.95     10.85 o 
  -4  -3   8        2.62        1.51      4.35 o 
  -3  -3   8       28.33       20.49      4.72 o 
  -2  -3   8       84.53       82.05      3.39 o 
  -1  -3   8       20.44       21.44      1.85 o 
   0  -3   8       75.56       76.34      2.83 o 
   1  -3   8     1068.51     1084.62     23.55 o 
   2  -3   8      324.85      327.45      9.10 o 
   3  -3   8      193.83      204.84      7.47 o 
   4  -3   8       16.12       14.76      2.95 o 
   5  -3   8        5.32        8.77      3.21 o 
   6  -3   8       28.34       19.91      6.24 o 
   7  -3   8       31.83       24.67      7.73 o 
  -6  -2   8       24.00       14.00      6.21 o 
  -5  -2   8        4.61        8.38      3.92 o 
  -4  -2   8      257.64      225.33     12.77 o 
  -3  -2   8     2325.37     2205.54    157.56 o 
  -2  -2   8      678.06      639.44     18.02 o 
  -1  -2   8      224.62      231.73      5.32 o 
   0  -2   8        7.73        4.61      1.16 o 
   1  -2   8     2557.00     2571.26     44.83 o 
   2  -2   8      619.71      618.98     15.65 o 
   3  -2   8     2253.30     2297.79     62.48 o 
   4  -2   8      330.47      338.97     13.77 o 
   5  -2   8      153.86      149.19     13.67 o 
   6  -2   8      355.33      334.04     21.40 o 
   7  -2   8      392.93      391.99     24.67 o 
  -6  -1   8        0.33       -0.17      5.57 o 
  -5  -1   8      145.93      140.53     15.19 o 
  -4  -1   8       14.91       10.84      3.26 o 
  -3  -1   8       23.40       29.57      4.55 o 
  -2  -1   8        6.94        5.43      1.41 o 
  -1  -1   8       26.85       28.96      1.62 o 
   0  -1   8       37.67       41.73      1.76 o 
   1  -1   8      102.39       89.39      2.89 o 
   2  -1   8      354.94      364.74      9.63 o 
   3  -1   8     1212.67     1300.68     42.34 o 
   4  -1   8        0.26       -0.73      2.28 o 
   5  -1   8       46.76       39.91      3.50 o 
   6  -1   8       29.68       25.86      5.35 o 
   7  -1   8       25.85       31.20      6.24 o 
  -6   0   8       52.82       38.03      6.42 o 
  -5   0   8       26.45       23.93      4.24 o 
  -4   0   8       25.89       29.45      3.72 o 
  -3   0   8     1516.37     1413.62     40.67 o 
  -2   0   8      274.61      259.24      8.22 o 
  -1   0   8      560.66      534.68     10.47 o 
   0   0   8      514.90      518.67     10.18 o 
   1   0   8     4729.76     4879.23     88.46 o 
   2   0   8     1796.09     1840.25     43.51 o 
   3   0   8     1331.53     1302.15     40.77 o 
   4   0   8       32.91       36.07      3.46 o 
   5   0   8      407.05      424.68     24.96 o 
   6   0   8      660.33      640.44     36.55 o 
   7   0   8       56.87       60.63      6.84 o 
  -6   1   8        2.52        7.10      5.45 o 
  -5   1   8       43.20       42.85      4.71 o 
  -4   1   8      105.74      110.25      6.06 o 
  -3   1   8      434.14      403.94     13.40 o 
  -2   1   8       75.17       68.86      2.43 o 
  -1   1   8       29.63       28.85      1.49 o 
   0   1   8      314.36      323.63      6.64 o 
   1   1   8       12.73       13.68      1.19 o 
   2   1   8      566.43      551.27     13.56 o 
   3   1   8      149.03      131.97      5.76 o 
   4   1   8      220.15      230.92     15.16 o 
   5   1   8       71.57       71.33      6.84 o 
   6   1   8      431.55      402.69     24.07 o 
   7   1   8       29.77       29.42      5.35 o 
  -6   2   8        2.19       -1.37      4.59 o 
  -5   2   8       98.11      104.92      5.69 o 
  -4   2   8       20.00       13.81      3.37 o 
  -3   2   8      450.34      443.64     15.70 o 
  -2   2   8      679.89      670.91     13.11 o 
  -1   2   8     1638.97     1681.98     28.13 o 
   0   2   8      487.45      455.37      8.15 o 
   1   2   8     1914.44     1955.14     35.78 o 
   2   2   8     2826.69     2811.12     59.45 o 
   3   2   8      930.31      966.84     30.71 o 
   4   2   8        9.67        5.05      3.86 o 
   5   2   8        4.73        2.38      3.86 o 
   6   2   8      249.86      307.29     19.32 o 
   7   2   8       96.06      112.04      9.81 o 
  -6   3   8        5.89        5.09      4.81 o 
  -5   3   8       25.40       23.10      4.64 o 
  -4   3   8      282.71      290.35      9.85 o 
  -3   3   8       86.53      110.45      7.51 o 
  -2   3   8       22.88       22.22      2.03 o 
  -1   3   8      121.93      138.59      3.36 o 
   0   3   8     1588.96     1649.40     27.63 o 
   1   3   8       31.20       38.50      1.45 o 
   2   3   8      379.83      389.62      9.20 o 
   3   3   8       37.19       38.81      3.51 o 
   4   3   8       35.13       32.99      5.65 o 
   5   3   8        4.18        4.46      4.46 o 
   6   3   8      141.10      139.08     11.59 o 
   7   3   8        2.01        0.00      5.35 o 
  -5   4   8       14.61       16.25      3.94 o 
  -4   4   8      455.48      431.46     13.40 o 
  -3   4   8      502.90      512.44     14.03 o 
  -2   4   8      821.97      826.71     20.15 o 
  -1   4   8     1152.84     1186.28     22.08 o 
   0   4   8       36.37       31.00      1.57 o 
   1   4   8      618.24      617.58     11.90 o 
   2   4   8     2540.91     2551.70     65.36 o 
   3   4   8      837.63      884.20     28.42 o 
   4   4   8      225.19      222.30     15.45 o 
   5   4   8      550.34      563.47     33.58 o 
   7   4   8        9.10       19.32      6.54 o 
  -5   5   8        0.24       -1.11      3.67 o 
  -4   5   8      142.09      139.98      8.75 o 
  -3   5   8       25.46       24.28      3.56 o 
  -2   5   8      169.93      158.37      5.83 o 
  -1   5   8       22.63       20.73      2.82 o 
   0   5   8      112.35      129.06      3.35 o 
   1   5   8      241.00      244.55      5.55 o 
   2   5   8      533.86      544.67     25.31 o 
   3   5   8      210.85      202.39     14.86 o 
   4   5   8        8.87       13.37      5.65 o 
   5   5   8       59.23       59.44      8.62 o 
   6   5   8       61.23       59.74      8.92 o 
   7   5   8        2.50       -3.57      6.84 o 
  -5   6   8        3.51       -4.67      5.26 o 
  -4   6   8       22.58       28.13      4.67 o 
  -3   6   8       83.46       92.70      6.80 o 
  -2   6   8      321.66      339.37      9.69 o 
  -1   6   8       28.49       26.22      2.81 o 
   0   6   8       61.44       57.92      2.61 o 
   1   6   8     1584.28     1547.57     35.45 o 
   2   6   8     4355.49     4248.69    124.00 o 
   3   6   8      561.08      554.56     34.18 o 
   4   6   8      127.37      109.96     11.29 o 
   5   6   8      285.83      256.18     19.32 o 
   6   6   8       93.59       88.56     11.29 o 
   7   6   8       35.06       36.85      9.51 o 
  -5   7   8        9.45        2.73      6.87 o 
  -4   7   8      102.99      106.61      9.09 o 
  -3   7   8       22.91       18.93      3.64 o 
  -2   7   8      151.61      159.70      6.09 o 
  -1   7   8      256.00      264.11      8.28 o 
   0   7   8      376.87      375.02     13.30 o 
   1   7   8      208.80      218.01      8.19 o 
   2   7   8       28.30       29.99      4.00 o 
   3   7   8       18.68       27.94      7.43 o 
   4   7   8        1.34        8.32      7.43 o 
   5   7   8      138.05      116.80     13.37 o 
   6   7   8        3.78       -7.73      7.73 o 
  -4   8   8        8.26        5.62      4.76 o 
  -3   8   8      119.17      114.88      6.09 o 
  -2   8   8      453.78      474.28     13.13 o 
  -1   8   8        0.33       -2.92      2.92 o 
   0   8   8        7.89        6.35      3.51 o 
   1   8   8      204.27      238.05      8.28 o 
   2   8   8      181.11      202.95     16.05 o 
   3   8   8      198.47      200.60     18.13 o 
   4   8   8      202.09      183.37     17.24 o 
   5   8   8      143.14      122.74     14.27 o 
   6   8   8      213.92      164.64     17.24 o 
  -4   9   8      109.68      126.90     18.72 o 
  -3   9   8       14.93        9.27      4.14 o 
  -2   9   8        6.07        3.86      4.08 o 
  -1   9   8        2.26        3.57      3.81 o 
   0   9   8       81.86       82.78     10.40 o 
   1   9   8      674.20      641.44     26.57 o 
   2   9   8       39.02       42.28      5.49 o 
   3   9   8        6.78       -7.13      7.13 o 
   4   9   8      136.84      120.66     15.45 o 
   5   9   8      134.44      114.72     14.56 o 
  -3  10   8      298.63      297.64     14.28 o 
  -2  10   8      322.13      337.70     13.23 o 
  -1  10   8       69.44       70.14      7.84 o 
   0  10   8       34.99       29.61      5.75 o 
   1  10   8      423.18      464.97     18.80 o 
   2  10   8      221.20      206.33     13.67 o 
   3  10   8      136.50      129.57     15.75 o 
   4  10   8       14.01        1.49      9.51 o 
   5  10   8      128.11       90.64     14.56 o 
  -2  11   8       16.05       21.55      4.57 o 
  -1  11   8       17.16       13.07      5.42 o 
   0  11   8      143.30      126.22      9.04 o 
   1  11   8      274.08      300.33     13.95 o 
   2  11   8       16.06        6.54      6.84 o 
   3  11   8       92.42       79.65     14.27 o 
   4  11   8       30.68       19.32     12.18 o 
   0  12   8        1.23       -0.10      4.94 o 
   1  12   8      184.50      214.03     12.33 o 
   2  12   8      158.68      151.57     14.27 o 
  -1 -10   9        0.54        0.70      3.90 o 
   0 -10   9       53.35       48.65      7.03 o 
   1 -10   9      407.43      432.10     31.95 o 
   2 -10   9       54.58       61.53      7.91 o 
  -3  -9   9      103.57      107.38      9.22 o 
  -2  -9   9        2.01        0.19      2.74 o 
  -1  -9   9       33.27       41.55      7.09 o 
   0  -9   9       52.55       57.15      5.13 o 
   1  -9   9      214.63      222.79      9.51 o 
   2  -9   9       79.36       84.22      6.76 o 
   3  -9   9       23.96       19.62      7.91 o 
   4  -9   9        5.32        9.06      8.84 o 
  -3  -8   9       59.50       45.60      5.84 o 
  -2  -8   9       44.98       53.93      6.41 o 
  -1  -8   9      145.70      146.87      7.93 o 
   0  -8   9      720.09      718.78     23.22 o 
   1  -8   9      387.01      405.88     43.54 o 
   2  -8   9      113.79      117.20      7.81 o 
   3  -8   9       18.77       27.15      5.80 o 
   4  -8   9      388.05      358.71     44.34 o 
  -4  -7   9        5.28        6.94      5.76 o 
  -3  -7   9       53.23       45.29      8.70 o 
  -2  -7   9       57.69       53.84      3.72 o 
  -1  -7   9       58.76       54.96      4.22 o 
   0  -7   9      198.40      210.40     11.21 o 
   1  -7   9      270.94      281.05     16.62 o 
   2  -7   9      211.69      207.78      8.84 o 
   3  -7   9       13.32       15.22      5.07 o 
   4  -7   9       79.11       74.93      6.91 o 
   5  -7   9       11.11        3.86      9.21 o 
  -4  -6   9      383.60      375.01     16.93 o 
  -3  -6   9      230.06      223.32     12.00 o 
  -2  -6   9        0.41       -1.03      2.13 o 
  -1  -6   9       11.34       10.92      2.80 o 
   0  -6   9     1469.32     1436.68     42.95 o 
   1  -6   9      363.83      375.63     12.66 o 
   2  -6   9       61.35       68.89      5.81 o 
   3  -6   9        0.51        0.92      3.83 o 
   4  -6   9      422.65      434.38     17.49 o 
   5  -6   9      387.45      361.75     17.89 o 
   6  -6   9      205.71      219.03     20.80 o 
  -5  -5   9       22.08       23.85      7.46 o 
  -4  -5   9       12.24        3.62      5.63 o 
  -3  -5   9       20.19       20.17      6.08 o 
  -2  -5   9      138.07      132.49      7.35 o 
  -1  -5   9      155.88      159.42      7.77 o 
   0  -5   9      376.50      370.06     11.25 o 
   1  -5   9      357.64      366.81     10.24 o 
   2  -5   9      457.48      471.23     14.76 o 
   3  -5   9       65.86       52.73      5.99 o 
   4  -5   9       10.91        5.48      3.72 o 
   5  -5   9       41.27       42.22      5.55 o 
   6  -5   9      126.46      130.63     11.59 o 
  -5  -4   9       91.14      102.72     10.15 o 
  -4  -4   9      387.56      365.72     26.75 o 
  -3  -4   9       88.88       93.23      8.30 o 
  -2  -4   9       77.20       72.06      3.78 o 
  -1  -4   9       26.42       26.72      2.63 o 
   0  -4   9     1035.64     1016.47     24.58 o 
   1  -4   9      539.82      508.41     13.14 o 
   2  -4   9      898.42      842.09     26.12 o 
   3  -4   9       15.54       21.36      3.77 o 
   4  -4   9      463.11      451.95     20.05 o 
   5  -4   9      543.85      552.91     40.72 o 
   6  -4   9      198.59      209.94     23.33 o 
  -5  -3   9        1.11       -2.16      5.24 o 
  -4  -3   9       73.51       63.30      7.56 o 
  -3  -3   9        7.85        5.48      4.30 o 
  -2  -3   9       39.59       43.49      2.84 o 
  -1  -3   9      115.29      115.24      4.30 o 
   0  -3   9       31.77       30.65      2.31 o 
   1  -3   9       10.26       12.19      1.69 o 
   2  -3   9      194.58      214.07      7.59 o 
   3  -3   9      154.91      162.96      7.77 o 
   4  -3   9        7.54        9.67      3.55 o 
   5  -3   9      192.55      182.81      9.73 o 
   6  -3   9       70.02       78.81      7.13 o 
   7  -3   9        7.68        7.13      6.84 o 
  -5  -2   9      132.95      144.74     21.51 o 
  -4  -2   9      642.02      584.26     26.86 o 
  -3  -2   9       89.00       91.03      5.71 o 
  -2  -2   9       89.76       83.65      3.44 o 
  -1  -2   9     1088.62     1066.46     27.60 o 
   0  -2   9     3098.11     3109.81     60.96 o 
   1  -2   9     2030.20     1993.71     42.37 o 
   2  -2   9      588.60      564.10     14.51 o 
   3  -2   9      137.50      147.35     12.10 o 
   4  -2   9      121.47      119.72      7.23 o 
   5  -2   9      373.93      379.22     30.46 o 
   6  -2   9       85.16       84.10      9.21 o 
   7  -2   9       67.38       79.35      9.21 o 
  -6  -1   9       15.02        8.92     10.10 o 
  -5  -1   9       14.76       12.10      4.53 o 
  -4  -1   9       33.77       38.02      4.69 o 
  -3  -1   9       64.69       51.52      5.87 o 
  -2  -1   9      346.40      323.76      8.65 o 
  -1  -1   9      290.92      291.24      6.80 o 
   0  -1   9      264.49      265.27      5.92 o 
   1  -1   9      483.59      515.14     11.76 o 
   2  -1   9       60.76       53.12      2.70 o 
   3  -1   9      287.64      289.92     13.02 o 
   4  -1   9       55.68       57.01      4.61 o 
   5  -1   9      266.48      258.06     11.75 o 
   6  -1   9        3.79        5.65      4.76 o 
   7  -1   9       77.63       71.62      8.32 o 
  -6   0   9        9.02       12.37      8.13 o 
  -5   0   9       89.15       90.03      6.26 o 
  -4   0   9      187.13      193.78     14.16 o 
  -3   0   9       37.19       55.24      4.32 o 
  -2   0   9       17.10       17.13      1.77 o 
  -1   0   9     1148.03     1076.88     21.69 o 
   0   0   9     1093.13     1071.38     20.22 o 
   1   0   9     3579.41     3472.86     67.27 o 
   2   0   9     1023.04     1038.81     27.59 o 
   3   0   9       46.55       63.42      3.94 o 
   4   0   9      671.32      623.61     25.21 o 
   5   0   9     1661.15     1538.26     85.00 o 
   6   0   9        2.93        8.32      5.05 o 
   7   0   9        0.24       -4.46      5.05 o 
  -6   1   9        6.92       12.48     10.10 o 
  -5   1   9       99.04      115.23      8.49 o 
  -4   1   9        1.73       -1.99      3.18 o 
  -3   1   9        5.14        3.18      2.23 o 
  -2   1   9        7.11        8.90      1.51 o 
  -1   1   9      371.02      392.92      8.62 o 
   0   1   9      291.79      307.56      6.48 o 
   1   1   9      940.14      946.88     18.97 o 
   2   1   9       28.12       35.69      3.52 o 
   3   1   9       71.45       66.14      5.64 o 
   4   1   9      117.44      120.82      6.81 o 
   5   1   9      245.49      265.09     17.53 o 
   6   1   9        2.98       -1.49      4.76 o 
   7   1   9        1.52        2.97      5.05 o 
  -5   2   9      184.89      196.74      9.33 o 
  -4   2   9      235.69      242.11     17.43 o 
  -3   2   9      432.28      414.02     11.79 o 
  -2   2   9       84.57       81.07      3.39 o 
  -1   2   9      186.57      167.13      4.74 o 
   0   2   9       91.44       78.83      2.29 o 
   1   2   9     1822.50     1748.44     32.25 o 
   2   2   9        1.94        1.01      1.44 o 
   3   2   9        3.04        4.12      2.46 o 
   4   2   9      550.37      548.61     32.39 o 
   5   2   9     1200.90     1163.50     65.08 o 
   6   2   9      769.03      724.55     41.61 o 
   7   2   9      232.95      212.19     15.16 o 
  -5   3   9       60.20       75.58      6.02 o 
  -4   3   9       28.14       33.11      4.42 o 
  -3   3   9       48.15       46.93      3.81 o 
  -2   3   9        5.51        1.51      1.83 o 
  -1   3   9       97.81      106.52      3.02 o 
   0   3   9       95.17      106.45      2.83 o 
   1   3   9      198.06      208.76      5.12 o 
   2   3   9       14.48       13.61      1.88 o 
   3   3   9       18.45       21.69      4.76 o 
   4   3   9      807.09      814.90     46.96 o 
   5   3   9        8.98        6.24      5.35 o 
   6   3   9        3.03       -2.67      5.05 o 
   7   3   9        9.22       11.59      5.94 o 
  -5   4   9       50.99       53.98      5.62 o 
  -4   4   9      416.41      401.47     14.35 o 
  -3   4   9     1390.96     1461.69     36.27 o 
  -2   4   9       18.40       12.32      2.31 o 
  -1   4   9     1102.26     1090.25     26.00 o 
   0   4   9     3450.04     3426.79     59.01 o 
   1   4   9     1519.46     1454.61     28.47 o 
   2   4   9       15.00       15.20      2.04 o 
   3   4   9       42.38       43.09      6.54 o 
   4   4   9      390.97      366.44     23.48 o 
   5   4   9      117.81      109.66     10.70 o 
   6   4   9      104.46      110.26     10.70 o 
   7   4   9        1.69       -4.76      5.94 o 
  -5   5   9       30.14       36.33      5.83 o 
  -4   5   9       37.56       35.15      5.75 o 
  -3   5   9      143.91      134.42      6.53 o 
  -2   5   9      113.31      112.81      4.74 o 
  -1   5   9       23.85       27.90      2.64 o 
   0   5   9      827.57      825.96     15.80 o 
   1   5   9      162.35      176.84      5.83 o 
   2   5   9       83.25       87.88      6.22 o 
   3   5   9        1.06        4.16      5.05 o 
   4   5   9      646.17      633.31     38.34 o 
   5   5   9        4.25        8.32      5.94 o 
   6   5   9       32.22       37.45      7.73 o 
   7   5   9       26.69       34.77      8.32 o 
  -5   6   9       21.78       17.33      6.24 o 
  -4   6   9      236.72      243.80     15.06 o 
  -3   6   9      251.89      280.30     10.28 o 
  -2   6   9       25.89       22.67      2.96 o 
  -1   6   9       43.09       44.07      3.29 o 
   0   6   9      801.16      855.30     25.48 o 
   1   6   9     1189.57     1163.87     30.17 o 
   2   6   9      177.47      206.84     11.77 o 
   3   6   9       67.54       64.49      8.92 o 
   4   6   9      604.79      604.48     37.15 o 
   5   6   9      339.54      350.68     24.07 o 
   6   6   9      244.03      270.44     20.51 o 
  -4   7   9        1.42       -2.68      4.65 o 
  -3   7   9       17.04       11.89      3.93 o 
  -2   7   9      187.25      179.55      6.73 o 
  -1   7   9      217.29      237.58     10.29 o 
   0   7   9      236.40      251.04     11.66 o 
   1   7   9       26.05       28.88      3.13 o 
   2   7   9      109.76       95.17     13.52 o 
   3   7   9       85.03       91.83     10.70 o 
   4   7   9      149.01      155.43     14.56 o 
   5   7   9       10.60        6.24      7.43 o 
   6   7   9       77.09       80.84     11.59 o 
  -4   8   9       80.02       67.00      9.64 o 
  -3   8   9      121.65      124.95      7.14 o 
  -2   8   9       22.27       21.94      3.61 o 
  -1   8   9       79.94       67.82      5.53 o 
   0   8   9      825.16      786.93     33.88 o 
   1   8   9      313.36      303.24     11.44 o 
   2   8   9      119.06      115.85      8.17 o 
   3   8   9      164.82      149.78     14.86 o 
   4   8   9      192.52      220.22     19.02 o 
   5   8   9      365.31      387.83     28.23 o 
  -3   9   9       58.17       52.85      6.70 o 
  -2   9   9       26.28       22.95      4.30 o 
  -1   9   9      156.22      122.93      8.49 o 
   0   9   9      126.40      141.17      8.91 o 
   1   9   9       11.72        7.43      4.20 o 
   2   9   9       18.00       19.94      4.93 o 
   3   9   9      165.14      145.33     15.16 o 
   4   9   9        5.53        7.73      8.62 o 
   5   9   9        9.85        7.13     10.10 o 
  -2  10   9       22.75       18.94      4.81 o 
  -1  10   9      115.83      122.13      8.88 o 
   0  10   9      196.58      220.64     18.87 o 
   1  10   9      133.32      147.94      9.03 o 
   2  10   9       92.50       92.56      8.21 o 
   3  10   9       86.76       82.32     12.78 o 
   4  10   9       89.75       80.24     13.97 o 
  -1  11   9      107.07      110.85     13.67 o 
   0  11   9       64.48       62.04      7.73 o 
   1  11   9       16.82       14.56      4.99 o 
   2  11   9        7.10       -6.24      6.54 o 
   3  11   9       76.34       61.52     12.78 o 
   1  12   9      202.84      196.36     10.96 o 
   0 -10  10      150.79      146.41      8.45 o 
   1 -10  10        0.85       -0.99      5.21 o 
  -2  -9  10        3.27        7.70     12.93 o 
  -1  -9  10        9.20        6.41      3.58 o 
   0  -9  10        3.23        5.28      3.48 o 
   1  -9  10       91.08       97.12      8.32 o 
   2  -9  10        1.47        2.86      8.03 o 
   3  -9  10       11.18        3.47     10.00 o 
  -3  -8  10       12.50        8.43      5.61 o 
  -2  -8  10      166.90      166.50      7.54 o 
  -1  -8  10      625.86      671.75     22.01 o 
   0  -8  10      139.17      158.76     10.52 o 
   1  -8  10       92.02       98.10      6.51 o 
   2  -8  10      107.22      121.75      7.83 o 
   3  -8  10      451.33      466.58     35.37 o 
   4  -8  10       71.89       68.06     14.86 o 
  -3  -7  10        1.76        2.88      4.40 o 
  -2  -7  10       60.85       65.66      4.47 o 
  -1  -7  10      416.95      407.75     14.37 o 
   0  -7  10       81.82       82.54      5.31 o 
   1  -7  10      141.70      143.89      6.33 o 
   2  -7  10        2.22        3.77      3.49 o 
   3  -7  10       10.05       10.84      5.16 o 
   4  -7  10       54.70       51.02      7.35 o 
   5  -7  10       39.21       35.66     12.48 o 
  -4  -6  10        1.78       -2.89      5.40 o 
  -3  -6  10        2.83       -4.40      5.73 o 
  -2  -6  10      186.19      184.37      9.27 o 
  -1  -6  10     1020.83     1003.25     54.72 o 
   0  -6  10      611.45      617.98     19.97 o 
   1  -6  10       55.36       60.21      4.11 o 
   2  -6  10      441.24      419.03     15.10 o 
   3  -6  10      465.68      409.46     21.66 o 
   4  -6  10      647.10      639.10     28.52 o 
   5  -6  10       76.64       81.78      8.00 o 
  -4  -5  10        3.82        5.92      6.26 o 
  -3  -5  10       23.79       20.16      6.50 o 
  -2  -5  10        3.56        2.24      2.33 o 
  -1  -5  10       17.20       13.90      2.89 o 
   0  -5  10       43.21       44.53      8.25 o 
   1  -5  10        3.07        3.63      2.19 o 
   2  -5  10      350.13      331.94     13.34 o 
   3  -5  10       77.05       68.57      6.13 o 
   4  -5  10      204.66      197.27     11.68 o 
   5  -5  10       42.05       40.88      5.92 o 
   6  -5  10       34.32       18.72      9.81 o 
  -5  -4  10      194.68      205.31     23.33 o 
  -4  -4  10       51.51       35.37      7.11 o 
  -3  -4  10       57.40       50.66      7.11 o 
  -2  -4  10      919.22      902.71     34.87 o 
  -1  -4  10      195.22      184.04      7.42 o 
   0  -4  10      518.36      529.41     17.72 o 
   1  -4  10      159.80      161.37      5.69 o 
   2  -4  10      170.45      187.83      7.47 o 
   3  -4  10      337.33      366.82     17.22 o 
   4  -4  10     1292.70     1280.98     51.05 o 
   5  -4  10       72.21       67.25      6.54 o 
   6  -4  10       36.40       28.13      4.99 o 
  -5  -3  10        6.42        1.90      6.08 o 
  -4  -3  10       69.17       63.05      7.83 o 
  -3  -3  10       34.96       31.99      5.87 o 
  -2  -3  10       35.35       41.98      3.32 o 
  -1  -3  10        6.83        6.75      2.16 o 
   0  -3  10       88.81       91.56      4.31 o 
   1  -3  10       84.01       84.12      3.72 o 
   2  -3  10        2.24       -0.45      2.15 o 
   3  -3  10      167.54      172.44      9.76 o 
   4  -3  10      481.67      463.56     20.37 o 
   5  -3  10       63.39       64.47      5.75 o 
   6  -3  10       55.43       54.21      5.14 o 
  -5  -2  10       45.20       35.18      7.19 o 
  -4  -2  10      221.72      179.57     12.17 o 
  -3  -2  10        1.08        0.29      4.51 o 
  -2  -2  10      911.31      831.89     30.93 o 
  -1  -2  10     1523.34     1513.81     38.98 o 
   0  -2  10     2991.42     2985.60     62.68 o 
   1  -2  10        8.10        9.43      1.84 o 
   2  -2  10      654.06      684.34     21.83 o 
   3  -2  10      565.97      527.90     22.38 o 
   4  -2  10      395.79      365.97     16.38 o 
   5  -2  10        4.53        9.02      4.31 o 
   6  -2  10        2.33        0.94      3.28 o 
   7  -2  10      148.68      135.22     12.78 o 
  -5  -1  10       11.51       11.01      5.02 o 
  -4  -1  10        3.05        0.78      3.80 o 
  -3  -1  10       54.52       53.21      7.88 o 
  -2  -1  10      348.65      347.06      9.35 o 
  -1  -1  10      136.92      143.68      4.91 o 
   0  -1  10       67.69       70.53      2.77 o 
   1  -1  10        0.79        1.28      1.46 o 
   2  -1  10       16.27       14.53      2.38 o 
   3  -1  10      516.35      504.08     21.22 o 
   4  -1  10       22.12       23.20      3.77 o 
   5  -1  10        6.17        6.57      4.31 o 
   6  -1  10       78.69       84.40      8.92 o 
   7  -1  10      101.97       98.07     10.40 o 
  -5   0  10        1.68       -4.05      4.05 o 
  -4   0  10      182.28      190.97      8.84 o 
  -3   0  10       48.56       55.68      4.59 o 
  -2   0  10      391.96      386.33     11.50 o 
  -1   0  10     1069.89     1048.35     24.70 o 
   0   0  10     1518.65     1478.24     29.54 o 
   1   0  10      116.72      113.85      3.75 o 
   2   0  10      137.62      138.22      5.20 o 
   3   0  10     1707.93     1623.82     63.03 o 
   4   0  10     1888.26     1795.28     69.44 o 
   5   0  10      498.69      445.79     27.34 o 
   6   0  10       68.24       54.39      7.43 o 
   7   0  10        9.37        8.62      5.94 o 
  -5   1  10        0.61        0.71      4.15 o 
  -4   1  10        9.47        5.81      3.80 o 
  -3   1  10      127.19      133.26      5.66 o 
  -2   1  10       33.98       44.95      2.69 o 
  -1   1  10      158.00      169.48      6.78 o 
   0   1  10        7.67        8.45      1.40 o 
   1   1  10      155.53      165.82      5.05 o 
   2   1  10        6.90        4.57      1.74 o 
   3   1  10      371.18      383.78     19.47 o 
   4   1  10       10.53       15.32      3.57 o 
   5   1  10       68.13       66.57      7.73 o 
   6   1  10       14.42       12.78      5.65 o 
   7   1  10       66.21       70.73      8.32 o 
  -5   2  10       95.17       98.99      8.40 o 
  -4   2  10      139.08      157.80      8.04 o 
  -3   2  10      158.67      143.94      6.00 o 
  -2   2  10       29.77       26.09      2.49 o 
  -1   2  10      771.29      765.77     16.64 o 
   0   2  10     2059.74     2038.13     35.69 o 
   1   2  10      101.56      102.19      3.80 o 
   2   2  10      858.46      885.58     27.35 o 
   3   2  10     2590.84     2542.75     97.80 o 
   4   2  10      803.49      778.93     45.17 o 
   5   2  10      218.95      211.00     15.45 o 
   6   2  10      233.13      211.00     15.45 o 
   7   2  10       75.30       78.16      9.21 o 
  -5   3  10       34.80       31.40      6.51 o 
  -4   3  10        0.17       -1.15      3.66 o 
  -3   3  10      107.59      109.70      5.16 o 
  -2   3  10      249.74      237.06      6.79 o 
  -1   3  10      627.21      612.34     14.31 o 
   0   3  10        4.93        5.03      1.37 o 
   1   3  10       26.66       25.48      2.10 o 
   2   3  10       53.49       58.89      3.95 o 
   3   3  10      326.94      327.80     21.40 o 
   4   3  10       69.38       71.92      8.02 o 
   5   3  10      149.49      159.59     12.78 o 
   6   3  10        1.94        3.57      5.65 o 
   7   3  10        9.02        8.32      6.24 o 
  -5   4  10      132.43      161.51     10.69 o 
  -4   4  10      192.65      190.35      9.70 o 
  -3   4  10       47.97       54.37      4.04 o 
  -2   4  10       54.96       54.20      3.69 o 
  -1   4  10      859.54      884.99     20.53 o 
   0   4  10       86.31       93.76      3.26 o 
   1   4  10       27.98       28.44      2.33 o 
   2   4  10      490.92      492.89     14.07 o 
   3   4  10     1344.98     1282.97     72.51 o 
   4   4  10      667.73      664.22     39.53 o 
   5   4  10      223.50      225.57     16.64 o 
   6   4  10      100.22      113.23     11.29 o 
   7   4  10       48.91       70.43      9.51 o 
  -4   5  10      130.70      120.76      7.39 o 
  -3   5  10      198.40      198.69      7.62 o 
  -2   5  10      140.63      137.14      5.52 o 
  -1   5  10      514.48      528.49     13.87 o 
   0   5  10       46.67       61.86      5.03 o 
   1   5  10       33.40       33.42      2.65 o 
   2   5  10      214.28      217.10     10.07 o 
   3   5  10       44.92       54.98      8.02 o 
   4   5  10       11.82       13.08      5.94 o 
   5   5  10       12.20        8.62      6.84 o 
   6   5  10       31.17       27.94      8.02 o 
  -4   6  10        1.16        0.06      5.49 o 
  -3   6  10       74.05       75.87      5.52 o 
  -2   6  10      374.15      377.95     10.95 o 
  -1   6  10      529.53      537.24     17.88 o 
   0   6  10      324.22      361.97     15.45 o 
   1   6  10      513.42      510.74     17.16 o 
   2   6  10       35.70       43.29      4.40 o 
   3   6  10      114.27      132.55     13.08 o 
   4   6  10      868.05      838.97     50.23 o 
   5   6  10      354.11      355.74     24.96 o 
   6   6  10        7.87       11.59      7.73 o 
  -4   7  10       36.13       29.86      8.14 o 
  -3   7  10        5.98        3.41      4.98 o 
  -2   7  10       41.91       41.35      5.06 o 
  -1   7  10       80.80       84.53      6.62 o 
   0   7  10       18.11       16.70      4.40 o 
   1   7  10       97.96       93.86      5.51 o 
   2   7  10      981.32      887.50     34.01 o 
   3   7  10      134.51      103.72     11.89 o 
   4   7  10       56.09       45.77      9.81 o 
   5   7  10      104.31      102.53     12.48 o 
   6   7  10       32.04       36.85      9.81 o 
  -3   8  10       74.36       95.21     12.72 o 
  -2   8  10      327.73      332.28     17.03 o 
  -1   8  10      430.21      474.16     19.33 o 
   0   8  10      447.76      458.12     39.38 o 
   1   8  10       35.29       31.12      5.03 o 
   2   8  10      787.61      729.62     54.24 o 
   3   8  10      449.95      389.32     27.64 o 
   4   8  10      466.91      458.86     31.20 o 
   5   8  10       17.15       23.48      9.21 o 
  -3   9  10       35.19       26.32      7.14 o 
  -2   9  10       29.98       32.70      7.13 o 
  -1   9  10       12.27       10.96      6.54 o 
   0   9  10        9.11        4.27      5.05 o 
   1   9  10       90.77       89.75     10.10 o 
   2   9  10       48.54       69.57      6.78 o 
   3   9  10       30.36       20.80      9.51 o 
   4   9  10      157.94      139.98     15.45 o 
   5   9  10       18.94       16.35      9.81 o 
  -2  10  10      107.72      113.04      8.02 o 
  -1  10  10       14.11       17.99      5.96 o 
   0  10  10      105.11      114.82      8.91 o 
   1  10  10       14.06       13.68      6.39 o 
   2  10  10       32.72       30.02      8.02 o 
   3  10  10      104.03      116.80     15.45 o 
   4  10  10      180.78      161.97     17.24 o 
   0  11  10        1.15       -0.13      5.54 o 
   1  11  10      105.52      118.70      8.46 o 
   2  11  10        3.38       -2.97      6.84 o 
   3  11  10       67.74       67.76     13.67 o 
   0  -9  11       78.87       76.10      5.77 o 
   1  -9  11       30.60       37.13      5.40 o 
   2  -9  11       29.14       31.14      6.64 o 
  -2  -8  11      166.36      165.07     11.26 o 
  -1  -8  11      118.12      133.53      7.27 o 
   0  -8  11       66.84       68.44      5.35 o 
   1  -8  11      189.03      208.10     15.78 o 
   2  -8  11      233.32      249.90     11.91 o 
   3  -8  11      304.10      349.62     19.55 o 
  -3  -7  11       18.89       17.86      5.76 o 
  -2  -7  11       31.46       22.18      3.43 o 
  -1  -7  11        7.65        5.50      5.71 o 
   0  -7  11       12.23       10.12      8.13 o 
   1  -7  11       35.03       28.78      3.96 o 
   2  -7  11      172.39      162.94     10.55 o 
   3  -7  11      243.09      258.26     15.44 o 
   4  -7  11        0.94        1.49      9.21 o 
  -3  -6  11      167.32      176.00     11.15 o 
  -2  -6  11      122.57      111.10      5.80 o 
  -1  -6  11      333.85      348.51     12.67 o 
   0  -6  11       49.51       43.94      4.04 o 
   1  -6  11      499.14      488.24     19.30 o 
   2  -6  11      322.12      310.09     11.43 o 
   3  -6  11      650.00      631.28     36.70 o 
   4  -6  11       52.44       49.27      6.93 o 
   5  -6  11        0.52       -5.05      8.92 o 
  -4  -5  11        2.66       -2.28      6.50 o 
  -3  -5  11       54.37       51.73      5.49 o 
  -2  -5  11       22.28       19.26      3.49 o 
  -1  -5  11       82.47       82.82     10.27 o 
   0  -5  11        3.50       10.29      5.49 o 
   1  -5  11        5.58        7.96      2.53 o 
   2  -5  11      108.86      105.33      5.69 o 
   3  -5  11       84.87      103.54      8.37 o 
   4  -5  11        1.79        1.50      4.71 o 
   5  -5  11       89.44       88.80     10.40 o 
  -4  -4  11       32.93       46.98     14.41 o 
  -3  -4  11      330.70      322.77     25.78 o 
  -2  -4  11      139.02      142.06      5.96 o 
  -1  -4  11      224.75      241.21     11.82 o 
   0  -4  11      266.42      272.53     10.09 o 
   1  -4  11      661.68      664.32     19.53 o 
   2  -4  11      933.67      985.05     31.15 o 
   3  -4  11      634.32      609.87     26.47 o 
   4  -4  11        1.45       -3.88      3.88 o 
   5  -4  11      143.25      153.34     10.06 o 
   6  -4  11      268.23      251.42     20.51 o 
  -4  -3  11       11.06        1.62      5.75 o 
  -3  -3  11       24.09       22.85      4.10 o 
  -2  -3  11      223.22      224.48     11.01 o 
  -1  -3  11      195.62      185.59      9.98 o 
   0  -3  11       41.91       44.14      3.22 o 
   1  -3  11       43.49       43.80      2.99 o 
   2  -3  11      473.31      488.16     16.55 o 
   3  -3  11       23.01       18.45      4.41 o 
   4  -3  11        2.60       -0.19      3.88 o 
   5  -3  11        1.46        3.48      3.93 o 
   6  -3  11      141.99      153.58      9.56 o 
  -5  -2  11        0.38       -8.32      8.92 o 
  -4  -2  11      165.63      174.26     14.41 o 
  -3  -2  11       84.67       88.40      6.01 o 
  -2  -2  11      161.84      157.52      6.18 o 
  -1  -2  11      377.89      364.32     13.63 o 
   0  -2  11        7.59        6.41      2.18 o 
   1  -2  11      226.15      215.62      7.14 o 
   2  -2  11     1842.38     1773.77     53.87 o 
   3  -2  11      785.41      760.91     31.52 o 
   4  -2  11      199.59      177.73      9.97 o 
   5  -2  11      132.08      145.53      8.88 o 
   6  -2  11      229.49      240.73     36.55 o 
  -5  -1  11        1.74        1.34      6.21 o 
  -4  -1  11       64.76       80.89     13.46 o 
  -3  -1  11        9.25        9.03      3.56 o 
  -2  -1  11      102.37      109.05      5.40 o 
  -1  -1  11        1.87       -0.48      2.40 o 
   0  -1  11       33.73       38.03      2.65 o 
   1  -1  11       75.61       79.92      5.10 o 
   2  -1  11      781.55      791.15     25.06 o 
   3  -1  11        6.99        9.96      3.55 o 
   4  -1  11        0.88       -3.15      3.15 o 
   5  -1  11       43.51       44.01      4.82 o 
   6  -1  11       91.28      103.42     10.40 o 
  -5   0  11       11.89       11.72      6.84 o 
  -4   0  11      152.31      175.87     16.87 o 
  -3   0  11      567.21      565.79     27.80 o 
  -2   0  11     1141.80     1098.06     51.09 o 
  -1   0  11        5.13        4.52      1.93 o 
   0   0  11      100.23      103.60      3.77 o 
   1   0  11      272.01      246.05      7.70 o 
   2   0  11      832.85      785.85     24.66 o 
   3   0  11      447.05      427.42     18.70 o 
   4   0  11      624.75      560.05     23.64 o 
   5   0  11        3.99        5.11      3.42 o 
   6   0  11      126.67      125.12     11.59 o 
   7   0  11      543.24      543.56     33.29 o 
  -5   1  11       37.89       29.41      6.64 o 
  -4   1  11       45.01       55.20      5.52 o 
  -3   1  11       47.95       43.92      3.78 o 
  -2   1  11      155.50      152.64      5.46 o 
  -1   1  11       56.29       53.15      2.77 o 
   0   1  11        1.13        1.21      1.76 o 
   1   1  11      146.25      149.13      4.99 o 
   2   1  11      245.86      235.96      8.92 o 
   3   1  11       81.62       83.46      7.58 o 
   4   1  11        3.02        1.83      3.04 o 
   5   1  11      220.36      205.06     15.45 o 
   6   1  11       27.66       27.94      6.84 o 
   7   1  11        2.02        3.86      6.24 o 
  -5   2  11      101.27      105.43      9.04 o 
  -4   2  11        2.02        2.97      4.01 o 
  -3   2  11      324.06      325.85     10.33 o 
  -2   2  11      590.41      600.58     14.35 o 
  -1   2  11        1.56       -1.15      2.30 o 
   0   2  11      206.28      210.10      5.85 o 
   1   2  11     3200.55     3207.86     72.43 o 
   2   2  11     1856.34     1766.61     53.31 o 
   3   2  11      564.06      549.71     23.32 o 
   4   2  11      213.40      208.63     15.75 o 
   5   2  11      348.17      330.18     21.99 o 
   6   2  11      148.17      149.49     13.08 o 
   7   2  11      118.02      137.00     12.78 o 
  -4   3  11       28.63       27.78      4.88 o 
  -3   3  11        6.19        8.63      3.18 o 
  -2   3  11        5.64        2.74      2.32 o 
  -1   3  11        0.92        1.12      2.27 o 
   0   3  11        8.53        9.63      2.11 o 
   1   3  11      383.52      400.50     10.43 o 
   2   3  11      190.95      189.39      9.14 o 
   3   3  11      209.53      205.06     15.75 o 
   4   3  11        2.44        3.57      5.35 o 
   5   3  11      116.27      120.06     11.89 o 
   6   3  11        7.34       10.10      6.54 o 
   7   3  11       45.94       51.71      8.92 o 
  -4   4  11        7.75        5.04      4.40 o 
  -3   4  11      313.33      354.01     15.30 o 
  -2   4  11      450.05      470.77     14.20 o 
  -1   4  11      181.44      194.24      7.97 o 
   0   4  11      353.85      369.73     17.39 o 
   1   4  11      466.01      456.98     15.27 o 
   2   4  11      356.72      366.77     15.21 o 
   3   4  11      128.95      135.22     12.48 o 
   4   4  11       22.16       21.99      6.24 o 
   5   4  11      131.43      133.14     12.78 o 
   6   4  11      192.14      194.96     16.05 o 
  -4   5  11       59.27       60.92      6.16 o 
  -3   5  11       34.83       38.35      4.21 o 
  -2   5  11        1.75        3.36      2.50 o 
  -1   5  11       64.55       59.47      5.82 o 
   0   5  11      326.09      318.43     24.67 o 
   1   5  11      147.94      173.95      7.53 o 
   2   5  11       55.57       53.61      4.67 o 
   3   5  11      654.29      634.50     38.63 o 
   4   5  11       19.29       25.86      7.43 o 
   5   5  11       20.79       26.15      7.73 o 
   6   5  11       44.02       41.90      8.92 o 
  -4   6  11        6.13       10.09      5.80 o 
  -3   6  11      524.33      521.09     15.27 o 
  -2   6  11      368.07      363.41     13.06 o 
  -1   6  11      314.59      326.07     22.59 o 
   0   6  11        1.81        0.21      3.64 o 
   1   6  11      531.86      512.45     16.73 o 
   2   6  11      293.49      308.40     18.87 o 
   3   6  11      480.55      460.35     30.02 o 
   4   6  11       28.15       24.67      7.73 o 
   5   6  11        1.68       -0.59      7.43 o 
  -3   7  11        1.49       -6.69      6.69 o 
  -2   7  11       46.33       39.89      4.67 o 
  -1   7  11        3.52        4.44      5.80 o 
   0   7  11      376.26      370.79     15.86 o 
   1   7  11      203.31      204.95      8.80 o 
   2   7  11       80.54       87.11      9.21 o 
   3   7  11       62.58       66.87     10.40 o 
   4   7  11      130.02      121.85     13.37 o 
   5   7  11        5.07       11.29      8.62 o 
  -3   8  11      268.70      298.49     32.99 o 
  -2   8  11      128.00      127.41      8.34 o 
  -1   8  11      133.92      150.07      9.35 o 
   0   8  11       30.72       36.50      5.75 o 
   1   8  11      348.59      359.25     15.55 o 
   2   8  11      786.05      749.77     29.89 o 
   3   8  11      386.83      351.28     26.15 o 
   4   8  11        0.72       -2.97      8.02 o 
   5   8  11       40.64       27.34     10.40 o 
  -2   9  11        2.23       -0.30      4.55 o 
  -1   9  11        0.07        2.17      4.99 o 
   0   9  11      170.32      178.73     10.82 o 
   1   9  11       24.90       18.75      5.36 o 
   2   9  11       34.16       33.72      5.88 o 
   3   9  11       11.20        7.73      8.92 o 
   4   9  11       24.98       27.94     10.40 o 
  -1  10  11       48.67       46.93      7.06 o 
   0  10  11        8.38        4.51      5.63 o 
   1  10  11       38.41       45.14      6.08 o 
   2  10  11      215.99      218.14     16.94 o 
   3  10  11       10.44        1.78      9.21 o 
  -1  -8  12       11.17       11.03      3.86 o 
   0  -8  12      144.13      150.40     14.30 o 
   1  -8  12      295.59      298.70     28.22 o 
  -2  -7  12       31.55       29.13      9.06 o 
  -1  -7  12        2.37       -0.13      3.43 o 
   0  -7  12       28.20       26.89      4.59 o 
   1  -7  12       39.96       43.42      5.88 o 
   2  -7  12       19.91       14.92      4.95 o 
   3  -7  12       10.31        8.72      6.50 o 
  -3  -6  12       40.65       43.11      6.56 o 
  -2  -6  12        0.45       -2.94      2.94 o 
  -1  -6  12      372.29      383.24     37.30 o 
   0  -6  12      425.05      448.27     15.69 o 
   1  -6  12      866.58      848.15     26.73 o 
   2  -6  12      376.85      379.78     16.67 o 
   3  -6  12       11.47        5.17      6.54 o 
   4  -6  12       86.63       89.50     20.95 o 
  -3  -5  12        4.68        0.65      6.98 o 
  -2  -5  12       26.72       22.65      3.98 o 
  -1  -5  12        0.92       -0.37      2.99 o 
   0  -5  12        4.29        1.05      3.02 o 
   1  -5  12      169.88      176.91      7.57 o 
   2  -5  12       98.40       93.70      6.04 o 
   3  -5  12       45.47       43.37      9.81 o 
   4  -5  12        4.73        6.86      5.36 o 
   5  -5  12       48.14       37.74     10.40 o 
  -3  -4  12      343.95      322.35     25.05 o 
  -2  -4  12       15.47       14.09      3.26 o 
  -1  -4  12      330.21      332.70     21.05 o 
   0  -4  12      951.45      919.29     31.64 o 
   1  -4  12     1094.55     1106.74     32.81 o 
   2  -4  12        7.89        7.32      3.17 o 
   3  -4  12       18.86       15.57      5.65 o 
   4  -4  12      278.42      275.17     14.58 o 
   5  -4  12      243.69      261.88     14.06 o 
  -4  -3  12        7.82       17.83      9.96 o 
  -3  -3  12       19.95       25.36      4.57 o 
  -2  -3  12        5.77        5.14      2.92 o 
  -1  -3  12      103.53      105.28      8.28 o 
   0  -3  12      108.61      114.76      5.93 o 
   1  -3  12      118.85      121.06      5.25 o 
   2  -3  12       34.49       51.96     11.48 o 
   3  -3  12       34.40       43.11      7.58 o 
   4  -3  12      145.21      143.76      9.55 o 
   5  -3  12       19.25       22.01      4.99 o 
   6  -3  12       44.40       30.61      8.62 o 
  -4  -2  12       83.95       90.38      9.66 o 
  -3  -2  12      245.33      211.04     13.65 o 
  -2  -2  12        9.44        5.07      2.66 o 
  -1  -2  12       49.93       51.60      5.63 o 
   0  -2  12      339.45      332.21     16.35 o 
   1  -2  12      867.53      856.11     22.85 o 
   2  -2  12       45.09       47.52      4.83 o 
   3  -2  12       12.86        9.85      4.90 o 
   4  -2  12      607.83      615.11     27.19 o 
   5  -2  12      622.87      593.26     45.32 o 
   6  -2  12      149.70      144.43     14.27 o 
  -4  -1  12        1.00       -0.76      6.83 o 
  -3  -1  12        1.32        3.12      3.64 o 
  -2  -1  12       63.15       71.60      4.18 o 
  -1  -1  12       26.06       29.31      3.38 o 
   0  -1  12       92.78       93.33      6.58 o 
   1  -1  12       23.70       18.11      2.71 o 
   2  -1  12       39.18       43.33      3.75 o 
   3  -1  12        1.50        3.35      3.64 o 
   4  -1  12       80.50       87.32     10.85 o 
   5  -1  12        9.25       10.08      4.27 o 
   6  -1  12      122.64      119.77     12.18 o 
  -4   0  12      158.13      144.72     10.58 o 
  -3   0  12      413.68      424.53     13.75 o 
  -2   0  12       10.07       15.34      2.95 o 
  -1   0  12        8.83        2.62      4.40 o 
   0   0  12     1982.89     2032.15     58.40 o 
   1   0  12     2638.01     2632.99     66.70 o 
   2   0  12      715.12      699.84     22.49 o 
   3   0  12       15.70       15.63      4.19 o 
   4   0  12      436.08      424.73     18.91 o 
   5   0  12      147.30      153.58     13.08 o 
   6   0  12      138.81      148.89     13.97 o 
  -4   1  12        7.00        9.55      5.05 o 
  -3   1  12        0.80        2.17      3.25 o 
  -2   1  12       22.88       23.15      2.85 o 
  -1   1  12      299.72      311.15     10.94 o 
   0   1  12      289.17      297.14     10.59 o 
   1   1  12       18.28       19.81      3.73 o 
   2   1  12      218.55      217.93      8.70 o 
   3   1  12       17.54       21.09      4.30 o 
   4   1  12       37.31       45.76      9.51 o 
   5   1  12       24.86       17.83      6.84 o 
   6   1  12      116.01      100.15     10.70 o 
  -4   2  12      279.34      307.47     16.21 o 
  -3   2  12       79.80       86.71      5.12 o 
  -2   2  12       12.73       11.70      2.59 o 
  -1   2  12       24.70       25.70      3.38 o 
   0   2  12      700.10      685.80     18.54 o 
   1   2  12      187.27      184.41      8.15 o 
   2   2  12      340.37      325.70     11.67 o 
   3   2  12        4.22        6.71      3.77 o 
   4   2  12      711.36      712.36     42.50 o 
   5   2  12     1389.54     1322.50     75.19 o 
   6   2  12      379.63      390.51     25.56 o 
  -4   3  12       39.61       48.44      7.89 o 
  -3   3  12       31.85       25.77      3.77 o 
  -2   3  12       11.43       10.81      3.10 o 
  -1   3  12      192.74      195.58      8.22 o 
   0   3  12      500.00      541.71     17.12 o 
   1   3  12       59.57       58.22      4.55 o 
   2   3  12       25.70       33.30      5.50 o 
   3   3  12      135.96      120.66     11.89 o 
   4   3  12       11.51       13.67      6.54 o 
   5   3  12       11.82        8.62      6.84 o 
   6   3  12       16.93       18.43      7.73 o 
  -4   4  12      119.02      117.68      9.48 o 
  -3   4  12       40.30       41.00      4.64 o 
  -2   4  12       17.18       12.91      3.77 o 
  -1   4  12       20.53       22.50      6.98 o 
   0   4  12      194.76      214.33     12.18 o 
   1   4  12      659.88      668.70     20.81 o 
   2   4  12      340.24      318.89     13.92 o 
   3   4  12       82.13       90.94     10.40 o 
   4   4  12      120.31      144.73     13.67 o 
   5   4  12      656.66      658.28     40.42 o 
  -3   5  12        7.03        2.23      5.15 o 
  -2   5  12        0.20       -3.10      3.44 o 
  -1   5  12      243.82      261.24     11.98 o 
   0   5  12      151.87      151.63      8.61 o 
   1   5  12      142.46      136.57      6.64 o 
   2   5  12        2.08        1.31      2.97 o 
   3   5  12      361.68      315.02     22.29 o 
   4   5  12       84.66       68.65     10.10 o 
   5   5  12       80.87       85.59     11.00 o 
   6   5  12       31.99       39.23      9.21 o 
  -3   6  12      436.83      457.39     20.55 o 
  -2   6  12      319.85      327.34     18.72 o 
  -1   6  12      169.72      164.01      9.67 o 
   0   6  12      430.73      457.01     27.94 o 
   1   6  12      854.06      856.14     31.00 o 
   2   6  12      149.32      148.97      8.84 o 
   3   6  12       20.33       15.75      7.73 o 
   4   6  12       54.14       37.45      8.62 o 
   5   6  12      328.67      337.01     24.07 o 
  -3   7  12      142.86      133.76     10.41 o 
  -2   7  12      113.48      106.63     11.44 o 
  -1   7  12       83.79       85.40      9.66 o 
   0   7  12        3.40        3.34      4.64 o 
   1   7  12       18.76       13.20      5.65 o 
   2   7  12        9.32        6.62      4.28 o 
   3   7  12        9.51       10.40      7.43 o 
   4   7  12       99.35       90.94     12.18 o 
   5   7  12      107.77      129.28     14.56 o 
  -2   8  12       10.08        6.85      5.05 o 
  -1   8  12       98.81       96.48      7.98 o 
   0   8  12       49.94       50.99      8.32 o 
   1   8  12      530.27      547.22     21.75 o 
   2   8  12      249.95      232.31     12.50 o 
   3   8  12       61.68       47.85     10.40 o 
   4   8  12       95.39       98.37     13.67 o 
  -1   9  12       93.11      102.92      8.88 o 
   0   9  12      144.49      166.13     24.52 o 
   1   9  12        4.06       12.96      5.45 o 
   2   9  12      146.52      134.03     12.18 o 
   3   9  12        3.13       -8.02      8.02 o 
   4   9  12      111.23       97.18     13.97 o 
   0  10  12      178.45      170.34     14.56 o 
   1  10  12      397.13      447.04     19.00 o 
   2  10  12        7.57        5.94      7.73 o 
  -1  -7  13        7.59        8.24      3.80 o 
   0  -7  13       31.11       37.39      4.94 o 
   1  -7  13        5.14        2.65      3.88 o 
   2  -7  13        5.81        8.62      6.24 o 
  -2  -6  13       91.11       72.60     11.59 o 
  -1  -6  13      248.14      265.20     15.79 o 
   0  -6  13      570.76      612.53     22.80 o 
   1  -6  13       30.53       40.57      8.17 o 
   2  -6  13       41.74       39.08      7.28 o 
   3  -6  13      495.20      487.39     35.07 o 
  -2  -5  13       13.69       11.37      3.58 o 
  -1  -5  13      161.47      166.77     11.06 o 
   0  -5  13      129.18      126.40      7.35 o 
   1  -5  13       47.91       50.62      4.82 o 
   2  -5  13        1.13        1.42      3.55 o 
   3  -5  13      113.88      113.94     12.93 o 
   4  -5  13        3.89        8.92      8.92 o 
  -3  -4  13       52.49       47.31      6.80 o 
  -2  -4  13        8.27        9.79      3.43 o 
  -1  -4  13      170.40      181.22      9.12 o 
   0  -4  13      192.22      175.92      8.72 o 
   1  -4  13        2.96        1.23      2.85 o 
   2  -4  13       71.38       54.70      4.96 o 
   3  -4  13      691.07      674.93     29.83 o 
   4  -4  13      559.15      542.61     24.79 o 
   5  -4  13      380.37      344.15     25.86 o 
  -3  -3  13       11.72       13.39      5.27 o 
  -2  -3  13       22.50       25.59      3.66 o 
  -1  -3  13      175.58      179.55      8.82 o 
   0  -3  13       19.12       18.22      3.77 o 
   1  -3  13       41.17       52.38      4.10 o 
   2  -3  13       26.57       24.24      3.86 o 
   3  -3  13      252.81      265.05     14.39 o 
   4  -3  13        5.29        1.28      4.71 o 
   5  -3  13       34.00       31.50      9.21 o 
  -3  -2  13       19.82       17.25      5.08 o 
  -2  -2  13      173.83      181.25      8.68 o 
  -1  -2  13      520.42      509.10     19.12 o 
   0  -2  13       30.91       32.37      5.05 o 
   1  -2  13       10.51        8.10      3.48 o 
   2  -2  13        1.54        1.28      3.05 o 
   3  -2  13      149.10      149.37     11.74 o 
   4  -2  13      525.09      510.23     22.89 o 
   5  -2  13      280.26      264.79     26.60 o 
  -3  -1  13        5.86        6.61      3.70 o 
  -2  -1  13        2.78        0.60      3.21 o 
  -1  -1  13      183.45      179.72     11.14 o 
   0  -1  13      111.37      106.31      6.30 o 
   1  -1  13       43.56       47.75      3.55 o 
   2  -1  13      155.58      156.29      7.51 o 
   3  -1  13       82.01       74.96      6.93 o 
   4  -1  13       60.59       59.12      6.39 o 
   5  -1  13       29.55       27.77      5.36 o 
   6  -1  13       43.18       38.63      8.92 o 
  -4   0  13      144.72      116.20     16.05 o 
  -3   0  13       33.91       30.60      4.37 o 
  -2   0  13      160.69      176.51      7.80 o 
  -1   0  13      639.91      664.47     24.17 o 
   0   0  13      638.58      652.03     23.64 o 
   1   0  13      108.95      105.45      6.63 o 
   2   0  13     1010.18      973.03     30.68 o 
   3   0  13      636.15      640.50     27.32 o 
   4   0  13      425.08      410.46     19.01 o 
   5   0  13      108.56      116.05      8.20 o 
   6   0  13        9.13       16.35      7.73 o 
  -4   1  13       25.14       30.02     11.00 o 
  -3   1  13        7.84       -0.30      3.59 o 
  -2   1  13       61.00       63.01      4.76 o 
  -1   1  13       28.28       35.32      5.05 o 
   0   1  13       10.42        3.94      3.28 o 
   1   1  13      132.83      136.97      5.64 o 
   2   1  13       46.41       47.08      4.10 o 
   3   1  13      125.72      115.87     12.33 o 
   4   1  13      154.84      141.61      9.24 o 
   5   1  13        4.70        6.24      6.84 o 
   6   1  13       11.30        4.16      7.43 o 
  -3   2  13        1.33       -0.33      4.07 o 
  -2   2  13      572.26      605.98     19.43 o 
  -1   2  13      541.22      561.99     21.12 o 
   0   2  13      367.14      380.70     15.02 o 
   1   2  13      143.04      149.39      6.12 o 
   2   2  13       56.77       58.37      4.40 o 
   3   2  13       88.76       95.09      7.43 o 
   4   2  13      597.76      579.82     35.66 o 
   5   2  13      188.98      171.48     15.16 o 
   6   2  13       49.16       39.23      8.32 o 
  -3   3  13       16.07       14.30      5.57 o 
  -2   3  13        8.43        5.11      3.54 o 
  -1   3  13       10.22        5.79      4.19 o 
   0   3  13        4.19        4.31      3.64 o 
   1   3  13      102.60      101.42      4.97 o 
   2   3  13       47.37       53.16      4.99 o 
   3   3  13      163.72      156.62     14.27 o 
   4   3  13      497.14      463.02     30.02 o 
   5   3  13        0.85       -5.65      6.54 o 
   6   3  13        2.95        5.35      7.13 o 
  -3   4  13        3.34        7.31      5.84 o 
  -2   4  13      194.82      189.98     10.08 o 
  -1   4  13       91.10       97.63      6.93 o 
   0   4  13      587.51      615.13     23.01 o 
   1   4  13       17.16       18.22      3.54 o 
   2   4  13      344.18      323.64     14.35 o 
   3   4  13      499.11      494.82     32.10 o 
   4   4  13      594.57      559.91     35.37 o 
   5   4  13       42.51       32.99      8.62 o 
   6   4  13        0.05       -4.76      7.13 o 
  -3   5  13        5.86       -1.87      6.09 o 
  -2   5  13       45.21       49.31      5.75 o 
  -1   5  13       43.18       49.06      7.43 o 
   0   5  13        7.36        4.29      5.80 o 
   1   5  13      230.43      223.63     10.69 o 
   2   5  13       40.61       42.01      7.73 o 
   3   5  13      114.35      120.06     13.37 o 
   4   5  13       27.69       36.26      8.92 o 
   5   5  13       11.67       11.59      8.32 o 
  -2   6  13      154.34      178.92     13.82 o 
  -1   6  13      266.73      264.75     12.92 o 
   0   6  13      599.27      624.57     39.82 o 
   1   6  13       26.70       22.30      4.78 o 
   2   6  13       57.90       69.73      6.26 o 
   3   6  13      254.18      209.82     18.13 o 
   4   6  13      116.24      145.03     14.56 o 
   5   6  13       28.24       29.42      9.51 o 
  -2   7  13        2.74        2.64      5.11 o 
  -1   7  13       19.45       23.84     17.53 o 
   0   7  13        2.72       -1.28      5.05 o 
   1   7  13       41.68       34.23      5.45 o 
   2   7  13        6.51        5.59      6.98 o 
   3   7  13      215.79      216.35     19.02 o 
   4   7  13        5.16        6.24      8.02 o 
  -1   8  13      200.28      211.03     31.65 o 
   0   8  13      148.80      153.87     10.18 o 
   1   8  13       58.97       63.21      6.81 o 
   2   8  13        5.54        8.32      6.54 o 
   3   8  13      146.93      139.68     15.45 o 
   4   8  13       92.57       88.27     13.37 o 
   0   9  13       10.46       13.71     10.85 o 
   1   9  13       45.03       60.95      7.14 o 
   2   9  13      122.17      123.04     12.18 o 
   3   9  13      390.40      400.61     30.02 o 
   0  -6  14        2.66       -1.34      3.99 o 
   1  -6  14      179.08      170.15     10.85 o 
   2  -6  14      383.30      394.67     23.48 o 
  -1  -5  14        4.01       -0.05      3.77 o 
   0  -5  14        3.61        3.10      3.98 o 
   1  -5  14        8.16       12.64      4.09 o 
   2  -5  14       36.70       37.09      5.88 o 
   3  -5  14       41.80       49.55      7.86 o 
  -2  -4  14      121.05      127.99     11.44 o 
  -1  -4  14       77.08       77.51      5.99 o 
   0  -4  14       45.35       43.76      5.03 o 
   1  -4  14      411.54      429.63     16.70 o 
   2  -4  14      594.52      628.17     25.54 o 
   3  -4  14      189.46      176.78     12.08 o 
   4  -4  14       61.35       51.71     11.00 o 
  -2  -3  14       11.62        9.50      4.61 o 
  -1  -3  14       15.38       14.59      4.06 o 
   0  -3  14        0.37       -1.71      3.46 o 
   1  -3  14       11.59        5.95      5.80 o 
   2  -3  14       55.67       55.54      5.12 o 
   3  -3  14      147.08      149.35     19.47 o 
   4  -3  14       15.18       14.09      5.63 o 
  -2  -2  14      277.97      288.24     12.59 o 
  -1  -2  14       99.04      100.17      7.28 o 
   0  -2  14        0.85       -1.35      3.42 o 
   1  -2  14      726.33      706.35     23.87 o 
   2  -2  14      773.87      795.90     26.04 o 
   3  -2  14      692.61      719.28     49.48 o 
   4  -2  14       22.53       26.80      9.51 o 
   5  -2  14      140.38      128.09     14.27 o 
  -3  -1  14        2.08        2.04      5.42 o 
  -2  -1  14       16.65       12.18      4.27 o 
  -1  -1  14        2.58        3.12      3.77 o 
   0  -1  14      138.04      134.52      7.67 o 
   1  -1  14       73.94       77.74      4.94 o 
   2  -1  14        8.01        7.76      3.37 o 
   3  -1  14      123.31      131.38     19.61 o 
   4  -1  14        0.40        0.83      4.70 o 
   5  -1  14       10.34        3.27      7.13 o 
  -3   0  14      356.43      419.21     19.13 o 
  -2   0  14       68.29       73.19      7.43 o 
  -1   0  14      367.21      390.43     34.33 o 
   0   0  14      278.15      282.29     15.45 o 
   1   0  14       79.01       82.41      5.00 o 
   2   0  14      149.34      148.22      7.51 o 
   3   0  14      334.94      340.71     16.81 o 
   4   0  14       15.08       12.47      4.94 o 
   5   0  14      202.07      173.26     16.05 o 
  -3   1  14       25.01       34.14      6.98 o 
  -2   1  14        2.65       -3.85      3.85 o 
  -1   1  14        2.92       -3.08      3.77 o 
   0   1  14      188.25      182.68      9.14 o 
   1   1  14      198.45      199.91      8.29 o 
   2   1  14      253.79      233.26      9.75 o 
   3   1  14       85.32       89.13      7.78 o 
   4   1  14       17.05       13.82      5.04 o 
   5   1  14       66.99       50.82      9.81 o 
  -3   2  14      165.93      154.60     10.42 o 
  -2   2  14      247.90      249.93     11.65 o 
  -1   2  14      241.98      246.86     16.35 o 
   0   2  14       10.03       10.84      4.06 o 
   1   2  14      281.24      273.39     10.34 o 
   2   2  14      705.03      687.57     22.68 o 
   3   2  14      441.22      447.31     20.70 o 
   4   2  14       83.86       66.57     10.40 o 
   5   2  14       12.41        8.32      7.43 o 
  -3   3  14        7.54        2.24      5.75 o 
  -2   3  14        1.29        3.43      4.64 o 
  -1   3  14        5.36        7.67      4.61 o 
   0   3  14      141.75      137.50     10.40 o 
   1   3  14       38.76       42.01      7.10 o 
   2   3  14      263.73      272.89     12.92 o 
   3   3  14       30.54       35.96      8.32 o 
   4   3  14       94.01       92.13     11.59 o 
   5   3  14       26.66       17.53      8.32 o 
  -2   4  14      249.93      262.00     19.47 o 
  -1   4  14      191.57      222.49     11.24 o 
   0   4  14       20.90       11.72      4.64 o 
   1   4  14      201.33      210.36     10.39 o 
   2   4  14      838.15      851.56     33.03 o 
   3   4  14      469.51      398.83     27.34 o 
   4   4  14      123.50      108.77     12.48 o 
   5   4  14       87.43       81.43     11.29 o 
  -2   5  14       12.70        6.43     11.14 o 
  -1   5  14       36.40       31.57      5.87 o 
   0   5  14       48.62       57.17     10.10 o 
   1   5  14        3.45        4.25      4.28 o 
   2   5  14       39.80       46.42      5.55 o 
   3   5  14        3.63        8.92      8.32 o 
   4   5  14        1.00        4.16      7.73 o 
   5   5  14       27.45       31.80      9.21 o 
  -2   6  14       80.03       87.55      8.62 o 
  -1   6  14       33.06       29.73      6.05 o 
   0   6  14       12.69       12.36      5.20 o 
   1   6  14       34.57       41.97      5.75 o 
   2   6  14      344.08      357.44     16.42 o 
   3   6  14       81.73       83.21     11.89 o 
   4   6  14       53.64       48.74     10.40 o 
  -1   7  14        6.84        6.21      5.71 o 
   0   7  14      105.82      109.20     15.16 o 
   1   7  14      210.89      236.63     17.24 o 
   2   7  14       38.01       38.34      7.43 o 
   3   7  14        3.00        0.30      8.02 o 
   4   7  14       13.56       15.45      9.21 o 
   0   8  14       20.56       17.64      6.39 o 
   1   8  14      145.61      153.71     14.71 o 
   2   8  14      339.84      391.70     24.07 o 
   3   8  14       65.60       69.84     12.48 o 
   1  -5  15       18.00       10.48      4.51 o 
   2  -5  15       59.23       71.92      8.92 o 
   0  -4  15      421.42      438.83     36.11 o 
   1  -4  15      306.44      302.67     13.01 o 
   2  -4  15      214.29      235.10     12.64 o 
   3  -4  15       53.56       51.41     11.59 o 
  -1  -3  15        1.71        7.23      4.27 o 
   0  -3  15       47.02       45.06      5.15 o 
   1  -3  15      152.12      141.89      8.19 o 
   2  -3  15      105.71      115.15      8.34 o 
   3  -3  15       58.44       61.11      7.77 o 
  -1  -2  15       46.65       58.50      5.66 o 
   0  -2  15      280.67      290.04     12.71 o 
   1  -2  15      274.66      269.51     11.76 o 
   2  -2  15       47.45       58.95      6.20 o 
   3  -2  15      189.87      183.34     24.67 o 
   4  -2  15      239.32      254.69     21.10 o 
  -2  -1  15        0.12        4.59      4.35 o 
  -1  -1  15       52.87       60.47      5.78 o 
   0  -1  15       22.64       21.74      4.70 o 
   1  -1  15       89.32       79.80      5.99 o 
   2  -1  15      234.28      215.53      9.88 o 
   3  -1  15        3.87        5.49      5.33 o 
   4  -1  15       20.02       17.24      8.62 o 
  -2   0  15        6.47       -4.31      4.31 o 
  -1   0  15       62.54       62.59      5.87 o 
   0   0  15       73.94       71.20      5.96 o 
   1   0  15      198.72      202.52      9.77 o 
   2   0  15      127.01      113.74      6.71 o 
   3   0  15       55.85       52.87      8.32 o 
   4   0  15       17.28       23.30      5.78 o 
  -2   1  15        2.80       -4.49      4.49 o 
  -1   1  15       18.25       19.08     13.82 o 
   0   1  15       26.37       20.42      4.57 o 
   1   1  15       57.99       46.25      5.28 o 
   2   1  15        8.79        7.16      3.56 o 
   3   1  15        5.08        4.20      5.15 o 
   4   1  15       84.68       83.64      7.95 o 
   5   1  15      222.31      202.98     18.43 o 
  -2   2  15       81.56       81.90      6.90 o 
  -1   2  15       28.36       25.23     12.93 o 
   0   2  15      281.38      284.46     12.71 o 
   1   2  15     1301.05     1225.12     42.87 o 
   2   2  15      189.19      204.02      9.91 o 
   3   2  15        2.74        0.85      7.58 o 
   4   2  15       62.67       71.33     11.29 o 
   5   2  15       73.74       74.30     11.00 o 
  -2   3  15       10.98        9.95      5.14 o 
  -1   3  15       78.08       87.11     13.22 o 
   0   3  15       65.58       75.06      7.13 o 
   1   3  15        4.96       -1.64      4.06 o 
   2   3  15       37.01       43.29      5.49 o 
   3   3  15        3.57        3.27      7.43 o 
   4   3  15      100.21      120.36     13.37 o 
  -1   4  15      125.56      139.99      9.21 o 
   0   4  15      293.11      289.20     13.65 o 
   1   4  15      557.70      573.41     22.06 o 
   2   4  15      131.86      130.76     10.70 o 
   3   4  15       30.68       22.29      8.62 o 
   4   4  15       96.99       98.07     12.48 o 
  -1   5  15       12.38        7.62      5.71 o 
   0   5  15       39.89       45.29      6.47 o 
   1   5  15       14.59       12.11      6.24 o 
   2   5  15        6.49        2.67      5.35 o 
   3   5  15        6.10       10.40      8.62 o 
   4   5  15      190.59      202.68     18.72 o 
   0   6  15       78.16       96.14     11.29 o 
   1   6  15      138.36      129.19     13.37 o 
   2   6  15       82.66       85.89      9.51 o 
   3   6  15        0.13        6.54      8.62 o 
   1   7  15        2.24        5.78      5.36 o 
   2   7  15        0.53        2.67      6.84 o 
   1  -3  16        6.62        8.34      4.40 o 
   2  -3  16        0.40        3.27      5.94 o 
   0  -2  16      360.11      348.16     15.16 o 
   1  -2  16      104.96      101.00      6.93 o 
   2  -2  16       63.87       58.42      6.42 o 
   3  -2  16      153.38      160.19     16.94 o 
   0  -1  16        2.24       -3.11      6.39 o 
   1  -1  16       22.88       17.45      4.61 o 
   2  -1  16       29.86       30.12      5.61 o 
   3  -1  16      248.40      243.49     14.81 o 
  -1   0  16      126.57      133.48     24.52 o 
   0   0  16      187.10      194.34     11.59 o 
   1   0  16        1.44       -4.00      4.00 o 
   2   0  16        5.16        0.11      4.18 o 
   3   0  16      158.19      159.24     11.35 o 
  -1   1  16       35.10       38.43     10.70 o 
   0   1  16       20.58       11.95      7.58 o 
   1   1  16       17.64       14.26      4.86 o 
   2   1  16       12.59        7.43      4.50 o 
   3   1  16      192.99      201.94     13.02 o 
   4   1  16       14.44        8.92      8.92 o 
  -1   2  16      233.55      246.62     12.50 o 
   0   2  16      606.88      629.07     24.52 o 
   1   2  16      245.56      224.45     13.08 o 
   2   2  16        0.74        2.48      4.21 o 
   3   2  16      251.31      285.32     24.37 o 
   4   2  16      264.74      264.20     21.99 o 
   0   3  16       70.05       65.63      7.43 o 
   1   3  16       21.61       17.89      4.99 o 
   2   3  16        1.40       -1.19      5.35 o 
   3   3  16       37.42       27.34      9.51 o 
   0   4  16      135.25      145.51     10.55 o 
   1   4  16       20.52       25.95      8.92 o 
   2   4  16       58.45       65.08      8.32 o 
   3   4  16      131.51      141.76     15.45 o 
   1   5  16       10.32        7.26      5.28 o 
   2   5  16      125.15      130.76     11.59 o 
                                                 
